# Supplementary material for: Human mesenchymal stem cells promote tumor growth via MAPK pathway and metastasis by epithelial mesenchymal transition and integrin α5 in hepatocellular carcinoma
Source: Cell Death Dis. 2019 May 29;10(6):425. doi: 10.1038/s41419-019-1622-1 (PMC6541606; doi:10.1038/s41419-019-1622-1)
Supplement: Supplementary file 5 — Table S1 [file 41419_2019_1622_MOESM5_ESM.xlsx]

## Sheet: Sheet1
gene	sample_1	sample_2	value_1	value_2	log2(fold_change)	p_value
ANXA1	HCC	ANT	166.467	23.2462	-2.84017	1.38085e-06
SKAP2	HCC	ANT	2.82535	0.158148	-4.15909	4.23895e-05
LYPLA1	HCC	ANT	6.10819	0.404751	-3.91564	4.63492e-05
HMGB2	HCC	ANT	105.951	17.7989	-2.57354	4.79622e-05
NAMPT	HCC	ANT	29.8261	5.65495	-2.39899	5.60198e-05
CAV2	HCC	ANT	511.847	135.248	-1.9201	9.13326e-05
ARL6IP1	HCC	ANT	36.8021	6.32805	-2.53996	0.000107833
RAD21	HCC	ANT	9.35471	1.34279	-2.80046	0.000125171
KRCC1	HCC	ANT	3.91255	0.209605	-4.22236	0.000140826
DARS	HCC	ANT	3.60427	0.219684	-4.03621	0.000176622
SPP1	HCC	ANT	191.307	40.5474	-2.23821	0.000187264
TCERG1	HCC	ANT	3.63214	0.378887	-3.26098	0.000213469
CXCL5	HCC	ANT	10.7387	1.46383	-2.87499	0.000245752
ANXA5	HCC	ANT	109.708	25.5362	-2.10305	0.000324649
HNRNPA2B1	HCC	ANT	85.255	21.7014	-1.97399	0.000328812
RAP1A	HCC	ANT	4.47696	0.188162	-4.57247	0.000334766
KYNU	HCC	ANT	26.602	4.66008	-2.51311	0.000348649
PRDX3	HCC	ANT	30.8514	4.99075	-2.62801	0.000377313
HIF1A-AS2	HCC	ANT	5.27326	0.464888	-3.50374	0.000395695
SDCBP	HCC	ANT	89.0278	19.4012	-2.19811	0.000403461
YEATS4	HCC	ANT	7.97184	0.768558	-3.37469	0.000448573
NFE2L2	HCC	ANT	6.08876	0.719101	-3.08188	0.00047459
EPS8	HCC	ANT	10.0487	1.87449	-2.42244	0.000516043
RHEB	HCC	ANT	101.326	24.9741	-2.02051	0.00056367
TNC	HCC	ANT	0.819593	0.0614638	-3.7371	0.000582547
SPANXA2	HCC	ANT	2750.19	584.411	-2.23448	0.000614213
GOLPH3	HCC	ANT	4.42096	0.422279	-3.38809	0.000642421
LACTB2	HCC	ANT	6.48293	0.76135	-3.09001	0.000801982
STRAP	HCC	ANT	51.9752	12.1292	-2.09934	0.000815614
NBPF16	HCC	ANT	6.43446	1.1033	-2.54399	0.000840895
DUSP11	HCC	ANT	3.74348	0.301124	-3.63595	0.000844222
EMP1	HCC	ANT	13.7732	2.65699	-2.374	0.000896756
CMAS	HCC	ANT	21.6358	4.07497	-2.40856	0.000969945
HNRNPR	HCC	ANT	22.6605	4.67838	-2.2761	0.00098155
PCNA	HCC	ANT	92.4262	22.6532	-2.02859	0.000982285
SOCS6	HCC	ANT	1.19002	0.112015	-3.40922	0.000990849
FAM3C	HCC	ANT	19.4784	4.21673	-2.20768	0.000993827
YBX1	HCC	ANT	298.923	89.4007	-1.74142	0.000995578
SCP2	HCC	ANT	7.34131	0.784838	-3.22557	0.00102643
SESTD1	HCC	ANT	1.68223	0.266628	-2.65747	0.00104571
IFNGR1	HCC	ANT	36.02	8.50296	-2.08276	0.00106892
SSFA2	HCC	ANT	3.45744	0.497919	-2.79572	0.00114319
LOC401397	HCC	ANT	35.6409	6.71345	-2.40841	0.00119912
NUF2	HCC	ANT	5.75167	0.823761	-2.80368	0.00121441
COPB1	HCC	ANT	5.92765	0.8997	-2.71994	0.00126297
RNF128	HCC	ANT	19.7355	3.88524	-2.34471	0.00128604
PSMD10	HCC	ANT	13.8958	1.7079	-3.02436	0.00135663
PGRMC1	HCC	ANT	34.8563	8.09123	-2.10699	0.00141677
SMC3	HCC	ANT	2.50501	0.366789	-2.77179	0.00142404
CD9	HCC	ANT	98.7556	24.4412	-2.01455	0.00144417
ZC3H7A	HCC	ANT	2.36715	0.293667	-3.0109	0.00145428
TFB2M	HCC	ANT	3.91985	0.375101	-3.38545	0.00145495
MRPL32	HCC	ANT	42.8933	8.83239	-2.27988	0.00147023
CALM2	HCC	ANT	317.739	98.7201	-1.68643	0.00148206
IL1B	HCC	ANT	5.2882	0.535299	-3.30436	0.00149545
TMEM161B	HCC	ANT	1.52621	0.0994262	-3.94018	0.00149657
TTC37	HCC	ANT	0.687422	0.0523897	-3.71384	0.00158633
TM2D1	HCC	ANT	4.48794	0.297988	-3.91273	0.0016334
FAM174A	HCC	ANT	6.50486	0.598862	-3.44122	0.0016594
TAF2	HCC	ANT	0.585996	0.0310214	-4.23955	0.00165982
HTATSF1	HCC	ANT	36.0542	9.25999	-1.96109	0.00166361
FUBP3	HCC	ANT	4.66412	0.715629	-2.70432	0.00175661
OSBPL11	HCC	ANT	0.816489	0.0551847	-3.88709	0.00177331
TGFBI	HCC	ANT	78.3043	23.1441	-1.75845	0.0018875
ZC3H15	HCC	ANT	9.36185	1.8296	-2.35526	0.00194981
RAN	HCC	ANT	348.472	109.843	-1.66561	0.00204269
MMP7	HCC	ANT	399.454	130.514	-1.61382	0.00204483
CDH11	HCC	ANT	0.704149	0.0244446	-4.84829	0.00205576
PCBP1	HCC	ANT	77.6101	19.9898	-1.95698	0.00205633
CXCR7	HCC	ANT	4.41577	0.453137	-3.28465	0.00206294
MTX2	HCC	ANT	14.5601	2.17726	-2.74144	0.00208234
ARFIP1	HCC	ANT	2.11335	0.16682	-3.66317	0.00208721
SERINC1	HCC	ANT	4.69306	0.773093	-2.60181	0.00210673
RTN4	HCC	ANT	95.9326	27.1059	-1.82341	0.00211127
CCAR1	HCC	ANT	4.46685	0.856112	-2.38339	0.00213087
SPANXC	HCC	ANT	1442.4	461.562	-1.64388	0.00214913
PPP2CB	HCC	ANT	11.36	2.00019	-2.50575	0.00221908
SPANXB2	HCC	ANT	24.4313	2.9755	-3.03753	0.00223143
PAXIP1	HCC	ANT	2.50944	0.306543	-3.0332	0.00228243
C14orf135	HCC	ANT	0.877032	0.0504674	-4.1192	0.00228834
MTBP	HCC	ANT	0.66239	0.0239463	-4.78981	0.00236256
DPM1	HCC	ANT	28.0544	5.8757	-2.2554	0.0023658
TPD52	HCC	ANT	13.1242	3.29743	-1.99281	0.00236734
TGFBR2	HCC	ANT	7.08154	1.4864	-2.25224	0.00237077
SMARCA1	HCC	ANT	1.79195	0.227493	-2.97763	0.00237536
UBA2	HCC	ANT	16.0446	3.78173	-2.08497	0.00238141
ANKRA2	HCC	ANT	1.15379	0.0418546	-4.78486	0.00240584
FN1	HCC	ANT	235.778	67.6979	-1.80024	0.00243455
CRABP2	HCC	ANT	223.828	61.4857	-1.86407	0.00244425
TNS3	HCC	ANT	3.80561	0.775608	-2.29473	0.00244946
AHR	HCC	ANT	3.22542	0.646196	-2.31945	0.00245339
KCTD18	HCC	ANT	0.954495	0.0350724	-4.76633	0.00250125
CEP55	HCC	ANT	7.62309	1.54453	-2.30321	0.0025607
SERPINE2	HCC	ANT	108.672	32.4977	-1.74157	0.00259847
SQLE	HCC	ANT	19.0923	4.70347	-2.02119	0.00259878
ENOPH1	HCC	ANT	7.0341	1.11459	-2.65786	0.00261491
BMPR1A	HCC	ANT	1.08824	0.0808816	-3.75004	0.00262519
CD46	HCC	ANT	7.29667	1.15702	-2.65682	0.00263036
SLC38A1	HCC	ANT	9.97408	2.72543	-1.8717	0.00268871
ZNF131	HCC	ANT	0.859917	0.0325099	-4.72525	0.00274657
FLNC	HCC	ANT	4.41691	0.957761	-2.2053	0.00277137
TXNRD1	HCC	ANT	173.256	57.2961	-1.5964	0.00279579
RMI1	HCC	ANT	0.556668	0.021092	-4.72205	0.00280998
SVIP	HCC	ANT	13.332	2.54662	-2.38824	0.00283999
VCAN	HCC	ANT	13.4707	3.20476	-2.07154	0.00285446
IL8	HCC	ANT	8.91355	1.73016	-2.3651	0.00286295
KTN1	HCC	ANT	7.03325	1.3349	-2.39746	0.00287107
PDLIM3	HCC	ANT	5.72509	0.948858	-2.59304	0.00290926
UFL1	HCC	ANT	1.04733	0.115455	-3.18132	0.00296875
CPLX2	HCC	ANT	9.19411	30.8958	1.74863	0.00300437
TWF1	HCC	ANT	14.2194	3.62457	-1.97198	0.00301163
ASUN	HCC	ANT	4.67664	0.848719	-2.46211	0.00306732
KIAA0196	HCC	ANT	4.84162	0.980204	-2.30434	0.00314098
CHMP1B	HCC	ANT	13.068	3.05776	-2.0955	0.00317649
THUMPD1	HCC	ANT	2.24993	0.376586	-2.57883	0.00321296
TOP2B	HCC	ANT	6.54911	1.61581	-2.01904	0.00321359
CASC4	HCC	ANT	4.8163	0.746296	-2.69011	0.00323788
C6orf211	HCC	ANT	0.886058	0.0354936	-4.64177	0.00326247
PNPLA8	HCC	ANT	1.7583	0.23255	-2.91857	0.00327977
SOCS2	HCC	ANT	12.5143	2.53108	-2.30575	0.00330178
FAM49B	HCC	ANT	17.1087	4.21	-2.02284	0.00332898
SLK	HCC	ANT	3.72551	0.843934	-2.14224	0.0033319
KCNK1	HCC	ANT	6.68112	1.13997	-2.55109	0.00336669
NUP153	HCC	ANT	1.01845	0.126675	-3.00717	0.0033984
HNF4G	HCC	ANT	0.548939	0.0348053	-3.97927	0.00345198
FAM208B	HCC	ANT	0.655222	0.0849205	-2.9478	0.00347665
FOPNL	HCC	ANT	14.4319	3.44829	-2.06531	0.00348124
GLYR1	HCC	ANT	5.79454	1.16571	-2.31348	0.00350667
CXXC5	HCC	ANT	5.47093	0.492727	-3.47293	0.00354468
ELK3	HCC	ANT	1.19447	0.0483126	-4.62783	0.00356066
SOX18	HCC	ANT	43.0742	8.84732	-2.28351	0.00358609
CCNL1	HCC	ANT	26.8682	7.23923	-1.89199	0.00365128
COL6A3	HCC	ANT	2.12948	0.342549	-2.63612	0.0037016
EREG	HCC	ANT	0.503245	0.0326652	-3.94543	0.00370909
ANKIB1	HCC	ANT	1.13688	0.167549	-2.76243	0.00374611
VAMP7	HCC	ANT	3.1315	0.344725	-3.18334	0.0037554
ANLN	HCC	ANT	6.9261	1.70132	-2.02539	0.00377893
FAM18B1	HCC	ANT	7.04375	1.19198	-2.56298	0.00380015
SRPX	HCC	ANT	5.38846	0.631944	-3.092	0.00380019
LOC613037	HCC	ANT	17.173	4.41437	-1.95986	0.00385784
C9orf80	HCC	ANT	3.63062	0.424103	-3.09773	0.00388005
DCBLD2	HCC	ANT	21.3381	6.62087	-1.68834	0.00390781
C12orf75	HCC	ANT	71.6043	20.4985	-1.80453	0.00391688
DHX9	HCC	ANT	10.6512	2.796	-1.92958	0.00394453
MAD2L1	HCC	ANT	13.6855	2.77873	-2.30014	0.00395119
IL12A	HCC	ANT	1.52098	0.0635811	-4.58025	0.00395459
ATP13A3	HCC	ANT	2.86991	0.625576	-2.19775	0.00396211
PPP1CB	HCC	ANT	13.3124	3.63079	-1.87441	0.00409961
BIRC6	HCC	ANT	0.556394	0.0875352	-2.66817	0.0041293
EIF4G2	HCC	ANT	69.9708	23.3321	-1.58444	0.00419239
IFI16	HCC	ANT	5.03262	0.794622	-2.66297	0.00423145
B3GNT5	HCC	ANT	4.82357	1.06348	-2.18131	0.00428632
SLC39A6	HCC	ANT	9.32383	2.30296	-2.01743	0.00444849
FMNL2	HCC	ANT	1.21374	0.176118	-2.78485	0.00445255
LTV1	HCC	ANT	18.5343	4.73669	-1.96824	0.00446268
U2SURP	HCC	ANT	4.36239	1.12496	-1.95525	0.00447853
RND3	HCC	ANT	15.662	4.15732	-1.91355	0.00451137
CCL20	HCC	ANT	34.3135	5.35712	-2.67925	0.00455997
C7orf11	HCC	ANT	28.0509	5.94712	-2.23779	0.00461752
CENPE	HCC	ANT	0.459618	0.0668394	-2.78166	0.00468192
AGAP6	HCC	ANT	3.12875	0.494072	-2.66279	0.00479557
CD164	HCC	ANT	18.543	3.7588	-2.30253	0.00488579
PRSS23	HCC	ANT	7.92369	1.96623	-2.01074	0.00492332
ANXA7	HCC	ANT	15.6016	3.82087	-2.02972	0.00493778
TOX3	HCC	ANT	1.29519	0.125935	-3.36241	0.00493839
MAP4K3	HCC	ANT	1.80873	0.294648	-2.61791	0.0049461
LAMB1	HCC	ANT	51.9916	18.2996	-1.50647	0.00500277
CHMP2B	HCC	ANT	24.6316	6.9867	-1.81783	0.00500531
UPF2	HCC	ANT	1.09651	0.165376	-2.7291	0.00509247
MYC	HCC	ANT	41.4	12.1802	-1.76509	0.00515727
ABCE1	HCC	ANT	9.90522	2.28153	-2.11819	0.00516931
CMTM6	HCC	ANT	6.94351	1.62592	-2.09441	0.00522188
SPANXE	HCC	ANT	133.128	33.5138	-1.98999	0.00523635
CCDC34	HCC	ANT	7.6759	1.5943	-2.26741	0.00524829
IER5	HCC	ANT	21.1881	4.94525	-2.09914	0.00527685
FBXO5	HCC	ANT	1.53526	0.103835	-3.88611	0.00538626
FAM96A	HCC	ANT	29.3415	4.98893	-2.55614	0.00547457
THOC7	HCC	ANT	94.823	29.1188	-1.70329	0.00549992
TNFRSF12A	HCC	ANT	254.612	84.0617	-1.59878	0.00558433
ATG3	HCC	ANT	32.928	8.78524	-1.90616	0.00574388
ASPM	HCC	ANT	3.16042	0.688199	-2.19922	0.00581046
ADAM9	HCC	ANT	12.8653	3.07917	-2.06288	0.00582017
NCK1	HCC	ANT	3.86717	0.489407	-2.98217	0.00584415
CLIC4	HCC	ANT	5.32916	1.30782	-2.02674	0.00599016
ESYT2	HCC	ANT	7.97604	2.21997	-1.84514	0.00602705
GLI2	HCC	ANT	0.342267	0.0162773	-4.39419	0.00604197
TAX1BP1	HCC	ANT	16.3382	4.74219	-1.78463	0.00607583
COL3A1	HCC	ANT	2.41623	0.476753	-2.34145	0.00613149
LIMS1	HCC	ANT	5.45212	1.37052	-1.9921	0.00614257
CFI	HCC	ANT	13.9977	3.64176	-1.94248	0.006243
SOX2	HCC	ANT	4.46338	0.69262	-2.688	0.00624941
ZNF92	HCC	ANT	1.26903	0.181913	-2.80241	0.00625449
MELK	HCC	ANT	9.2011	1.65031	-2.47907	0.00633278
SLC4A4	HCC	ANT	0.437429	0.0221833	-4.3015	0.00634207
CAPZA1	HCC	ANT	13.1157	3.48072	-1.91384	0.00643801
E2F7	HCC	ANT	0.627458	0.071823	-3.127	0.00645688
CPNE3	HCC	ANT	5.59915	1.44095	-1.95818	0.00649427
STXBP3	HCC	ANT	1.22763	0.141014	-3.12197	0.00654302
PAPSS1	HCC	ANT	2.2054	0.302535	-2.86587	0.00657679
SSB	HCC	ANT	37.1477	7.74377	-2.26217	0.00667512
CLPX	HCC	ANT	4.29998	0.83415	-2.36595	0.00670162
KITLG	HCC	ANT	2.10315	0.42447	-2.30881	0.00670452
PALLD	HCC	ANT	10.5279	2.9058	-1.85721	0.00670968
MTM1	HCC	ANT	0.671683	0.0510973	-3.71646	0.00671766
PROCR	HCC	ANT	104.35	33.9276	-1.6209	0.00673908
CTSK	HCC	ANT	6.15716	1.20663	-2.35128	0.00675965
TCEAL1	HCC	ANT	21.5597	4.9525	-2.12211	0.00678183
H2AFZ	HCC	ANT	284.835	99.7629	-1.51355	0.00679998
WSB1	HCC	ANT	8.90298	2.12314	-2.06809	0.0068294
PTBP2	HCC	ANT	2.70078	0.493168	-2.45323	0.00684861
ARF6	HCC	ANT	10.2357	2.85829	-1.84039	0.00689872
ATP11B	HCC	ANT	0.623035	0.0866788	-2.84556	0.00694134
SERPINB4	HCC	ANT	0.930715	0.0466976	-4.31692	0.00695762
MGST1	HCC	ANT	272.454	85.93	-1.66478	0.00697038
RAP2B	HCC	ANT	7.04448	1.96592	-1.84129	0.00702742
HNRNPH1	HCC	ANT	34.943	10.6521	-1.71387	0.00703539
IL1R1	HCC	ANT	2.50956	0.541721	-2.21182	0.00712554
KIAA1430	HCC	ANT	2.0458	0.410456	-2.31737	0.00712949
GBE1	HCC	ANT	5.11529	1.08029	-2.2434	0.00717733
MLL5	HCC	ANT	1.54322	0.303399	-2.34665	0.00721491
STK17B	HCC	ANT	1.82873	0.353864	-2.36957	0.00726549
PON2	HCC	ANT	85.9006	28.3313	-1.60027	0.00729746
MPHOSPH10	HCC	ANT	8.41624	2.19859	-1.9366	0.00730283
CMPK1	HCC	ANT	22.218	6.476	-1.77855	0.00741857
CCT2	HCC	ANT	77.8676	26.5589	-1.55183	0.00745101
CRY1	HCC	ANT	1.74426	0.235006	-2.89184	0.00747118
TUBA1B	HCC	ANT	1043.51	426.291	-1.29153	0.00753587
PIP5K1A	HCC	ANT	5.63357	1.23533	-2.18915	0.00754975
NAA16	HCC	ANT	1.08908	0.0901776	-3.5942	0.00755966
ANKRD28	HCC	ANT	2.31131	0.527574	-2.13127	0.00759459
RRS1	HCC	ANT	40.7512	11.9284	-1.77244	0.00760452
NT5E	HCC	ANT	11.4492	3.16295	-1.85591	0.00765736
GINS1	HCC	ANT	4.62311	0.99302	-2.21897	0.00766616
COMMD8	HCC	ANT	3.49641	0.532987	-2.7137	0.00767086
WDR82	HCC	ANT	9.46747	2.60426	-1.86211	0.00774468
RCN2	HCC	ANT	8.15669	1.87739	-2.11926	0.007765
PPAP2B	HCC	ANT	0.961862	0.0929428	-3.37141	0.00790901
CYB5A	HCC	ANT	20.8579	4.01164	-2.37833	0.00791527
UHRF1	HCC	ANT	10.7346	2.77526	-1.95157	0.0079362
RP2	HCC	ANT	0.573152	0.0458641	-3.64348	0.00794407
ITPR1	HCC	ANT	1.2596	0.250331	-2.33106	0.00797133
DBF4	HCC	ANT	3.91458	0.840716	-2.21917	0.0079921
ANP32E	HCC	ANT	16.2267	4.32596	-1.90727	0.0080332
FRMD6-AS1	HCC	ANT	1.94991	10.0088	2.3598	0.00806324
TNPO1	HCC	ANT	4.57636	1.31925	-1.79448	0.00808242
IARS	HCC	ANT	9.50177	2.63415	-1.85086	0.00808371
HNRNPK	HCC	ANT	50.7489	16.3402	-1.63495	0.0082211
TMEM238	HCC	ANT	578.581	1627.62	1.49217	0.00826463
LRP12	HCC	ANT	2.43109	0.390344	-2.63878	0.00828667
MAMLD1	HCC	ANT	1.0149	0.0918975	-3.46516	0.00834645
ZFX	HCC	ANT	0.871285	0.135355	-2.6864	0.00836077
TRMT11	HCC	ANT	1.52389	0.169946	-3.16461	0.00838398
YWHAG	HCC	ANT	25.597	8.28523	-1.62736	0.00839063
IDH1	HCC	ANT	30.2263	9.46179	-1.67562	0.00840044
AMMECR1	HCC	ANT	3.04937	0.718596	-2.08526	0.00841514
GATM	HCC	ANT	2.51148	0.272057	-3.20656	0.00845532
ITGA2	HCC	ANT	0.920251	0.177076	-2.37766	0.00850309
FBXO21	HCC	ANT	3.30616	0.650767	-2.34494	0.00852485
UBE2T	HCC	ANT	29.7227	7.67632	-1.95308	0.00853821
TOP2A	HCC	ANT	3.23972	0.842854	-1.94252	0.00860237
LOC100499177	HCC	ANT	4.02662	0.687697	-2.54972	0.0086139
CAB39	HCC	ANT	9.79271	2.76338	-1.82528	0.0086472
PIGY	HCC	ANT	36.2346	10.2554	-1.82099	0.00868446
GADD45A	HCC	ANT	30.2338	7.15502	-2.07913	0.00874583
POLR2B	HCC	ANT	6.29073	1.5707	-2.00182	0.00875429
ACTL6A	HCC	ANT	8.6716	1.76649	-2.29542	0.00877679
2015-03-05	HCC	ANT	2.61698	0.540969	-2.27429	0.00882955
MYOF	HCC	ANT	4.05026	1.10003	-1.88048	0.00885128
STMN1	HCC	ANT	46.0119	13.3394	-1.78631	0.00888471
GALNT11	HCC	ANT	5.03552	1.07105	-2.23312	0.00889113
HPRT1	HCC	ANT	34.1915	10.1276	-1.75535	0.00893924
DNMT1	HCC	ANT	4.13761	1.04637	-1.9834	0.00911073
SMYD2	HCC	ANT	8.69139	1.96459	-2.14536	0.00911512
MAP2K1	HCC	ANT	5.63453	0.835658	-2.75331	0.00914623
PTMA	HCC	ANT	895.278	355.944	-1.33068	0.00916041
CDK2	HCC	ANT	6.99584	1.47534	-2.24545	0.00918111
2015-09-07	HCC	ANT	9.25541	2.60913	-1.82673	0.00924641
DDX21	HCC	ANT	1.2608	0.211754	-2.57388	0.00926473
ASAP1	HCC	ANT	4.30085	1.21001	-1.8296	0.00927306
SNX27	HCC	ANT	4.18143	1.13947	-1.87563	0.00929421
PLS1	HCC	ANT	3.16039	0.672174	-2.23319	0.00931794
HSP90AB1	HCC	ANT	175.002	68.8941	-1.34492	0.00936709
SRPK2	HCC	ANT	3.85952	0.91461	-2.07719	0.0094167
ASF1A	HCC	ANT	5.42967	1.069	-2.34461	0.00942616
NFKB1	HCC	ANT	3.70052	0.821548	-2.17131	0.00944932
FUBP1	HCC	ANT	4.26404	0.962853	-2.14684	0.00946035
CCT6A	HCC	ANT	77.1865	27.3082	-1.49901	0.00946738
EPC2	HCC	ANT	0.824457	0.103987	-2.98704	0.00954419
NUP107	HCC	ANT	7.36265	1.96018	-1.90924	0.00955757
EIF2A	HCC	ANT	8.98416	2.66563	-1.7529	0.00959559
TSPAN13	HCC	ANT	12.1125	2.96962	-2.02815	0.0096478
ZNF680	HCC	ANT	0.725334	0.0624408	-3.53808	0.00965255
MAGEA3	HCC	ANT	21.5895	5.94956	-1.85948	0.00965963
IRAK2	HCC	ANT	3.56677	0.74688	-2.25567	0.00971223
NCAPG2	HCC	ANT	4.42677	1.08604	-2.02717	0.0097343
TRMT61B	HCC	ANT	2.59952	0.258929	-3.32762	0.00989397
CENPF	HCC	ANT	2.08418	0.591485	-1.81706	0.00989684
RANBP9	HCC	ANT	3.44604	0.722654	-2.25356	0.0100474
USP16	HCC	ANT	3.30262	0.71065	-2.2164	0.0100851
MYBL1	HCC	ANT	0.624678	0.0629967	-3.30976	0.0101335
PDXDC2P	HCC	ANT	3.54823	0.822316	-2.10934	0.0101452
RANBP2	HCC	ANT	1.41782	0.36668	-1.95108	0.0101475
SYT1	HCC	ANT	0.966939	0.145573	-2.73168	0.0102145
TSG101	HCC	ANT	21.908	6.17598	-1.82671	0.0102899
HAT1	HCC	ANT	15.3029	3.65373	-2.06637	0.0102901
ZCRB1	HCC	ANT	31.5631	10.629	-1.57024	0.0103156
ARFGEF2	HCC	ANT	1.16033	0.247689	-2.22794	0.0104173
ZNF277	HCC	ANT	5.50618	1.38684	-1.98925	0.0104271
HYAL2	HCC	ANT	19.7086	5.15357	-1.93518	0.0104338
BACH1	HCC	ANT	2.0374	0.452006	-2.17232	0.0104372
DDX60	HCC	ANT	0.214522	0.0124283	-4.10942	0.0105596
PNISR	HCC	ANT	4.55045	1.04177	-2.12698	0.0105612
GGH	HCC	ANT	23.7751	6.62524	-1.84341	0.0105618
QPCT	HCC	ANT	42.3747	13.5126	-1.6489	0.0105953
GALNT1	HCC	ANT	9.24134	2.76901	-1.73873	0.0106864
CCDC99	HCC	ANT	1.6715	0.282072	-2.567	0.0106912
TFRC	HCC	ANT	9.30864	2.81944	-1.72316	0.0107675
CCDC88A	HCC	ANT	1.1063	0.255603	-2.11376	0.010804
KCTD5	HCC	ANT	23.167	6.83189	-1.76172	0.0108222
CCDC71L	HCC	ANT	9.95673	2.97351	-1.7435	0.0108417
PPP1R12A	HCC	ANT	1.90865	0.437446	-2.12538	0.010844
VKORC1L1	HCC	ANT	11.3959	2.36802	-2.26676	0.0108581
PI4KAP1	HCC	ANT	6.58965	1.44345	-2.19068	0.0108712
SCML1	HCC	ANT	3.71877	0.747798	-2.31411	0.0108872
ZNF706	HCC	ANT	36.1886	11.6592	-1.63407	0.0108874
CRADD	HCC	ANT	10.3752	2.06742	-2.32723	0.0109072
PCOLCE2	HCC	ANT	10.3338	2.5382	-2.02549	0.0109194
SLC18A2	HCC	ANT	0.764939	0.0913218	-3.06631	0.0109322
PHF6	HCC	ANT	1.19555	0.195918	-2.60935	0.010935
CCDC138	HCC	ANT	0.551714	0.0323241	-4.09324	0.0109888
HIBADH	HCC	ANT	33.2096	10.578	-1.65053	0.0109941
WDR11	HCC	ANT	1.16862	0.178856	-2.70793	0.0111859
C3orf67	HCC	ANT	0.683907	0.0599672	-3.51156	0.0111965
ANXA4	HCC	ANT	18.5992	5.52549	-1.75107	0.0112606
TMEM106B	HCC	ANT	1.47857	0.315781	-2.2272	0.0113365
TGIF1	HCC	ANT	32.0589	8.56582	-1.90406	0.0113669
TES	HCC	ANT	117.858	44.5687	-1.40295	0.0114128
ALDH1A1	HCC	ANT	140.607	55.8514	-1.332	0.0114314
NPAT	HCC	ANT	0.384253	0.0464041	-3.04973	0.0114517
PRMT3	HCC	ANT	2.66489	0.459644	-2.53549	0.0114523
FOXJ3	HCC	ANT	3.60155	0.92822	-1.95608	0.0115135
TOP1	HCC	ANT	1.75211	0.361038	-2.27887	0.0115259
SERPINE1	HCC	ANT	118.958	47.6879	-1.31876	0.0115354
CYB5R4	HCC	ANT	1.40656	0	-1.79769e+308	0.0115377
ROCK2	HCC	ANT	0.24767	0.0219593	-3.49552	0.0115724
CKS2	HCC	ANT	173.244	57.5011	-1.59115	0.0116252
HMGN1	HCC	ANT	96.8406	34.4271	-1.49207	0.0116446
SELK	HCC	ANT	42.7933	11.8539	-1.85202	0.0116787
HNRPDL	HCC	ANT	42.0536	12.9804	-1.69589	0.0118465
CNN3	HCC	ANT	11.2856	3.06035	-1.88271	0.0119071
ZNF367	HCC	ANT	1.60718	0.279469	-2.52377	0.0119226
PAIP1	HCC	ANT	13.9451	3.54427	-1.9762	0.0119852
IL13RA2	HCC	ANT	36.4108	11.4188	-1.67296	0.0119951
NUDCD2	HCC	ANT	18.1414	4.46527	-2.02247	0.0120031
NPIP	HCC	ANT	67.6411	22.4924	-1.58846	0.0120219
CBX3	HCC	ANT	63.6372	23.3772	-1.44477	0.0120392
PSMC2	HCC	ANT	49.8858	18.5927	-1.42389	0.0121005
TTK	HCC	ANT	1.86109	0.360348	-2.36869	0.0122687
KIDINS220	HCC	ANT	0.25444	0.023022	-3.46624	0.0122877
MAGEE1	HCC	ANT	0.484108	0.0294314	-4.0399	0.0123539
NT5M	HCC	ANT	1.57095	0.0951239	-4.04569	0.0123791
TBCA	HCC	ANT	180.928	63.9221	-1.50103	0.0124174
NFE2L3	HCC	ANT	8.89173	2.65624	-1.74308	0.0124405
BCAR3	HCC	ANT	3.45687	0.726344	-2.25074	0.0124498
ZNF217	HCC	ANT	0.881904	0.14967	-2.55884	0.01246
SRP9	HCC	ANT	59.7485	20.3276	-1.55546	0.012485
SRSF2	HCC	ANT	89.5122	27.771	-1.68851	0.0126119
TOPBP1	HCC	ANT	3.54365	0.981442	-1.85226	0.0126605
TPR	HCC	ANT	2.30407	0.507271	-2.18336	0.0126926
SLC25A43	HCC	ANT	4.23648	0.947817	-2.16019	0.01274
RPS6KA3	HCC	ANT	1.83185	0.462224	-1.98664	0.0127579
ADD3	HCC	ANT	2.72321	0.567544	-2.2625	0.0127585
CYTIP	HCC	ANT	2.19213	0.363497	-2.59232	0.012869
PELI1	HCC	ANT	1.15968	0.178177	-2.70234	0.0129298
FABP5	HCC	ANT	152.194	54.1641	-1.4905	0.0130181
ILF2	HCC	ANT	250.249	102.247	-1.2913	0.0131008
SMC4	HCC	ANT	3.18174	0.881196	-1.85228	0.0131647
EAF1	HCC	ANT	2.25143	0.498024	-2.17656	0.0132088
DPY19L1	HCC	ANT	11.4399	3.73395	-1.6153	0.0132688
NRIP1	HCC	ANT	1.60493	0.410813	-1.96596	0.0132913
ADNP	HCC	ANT	3.75484	0.933731	-2.00767	0.0133057
RHOBTB3	HCC	ANT	1.88211	0.440647	-2.09465	0.0133654
ACN9	HCC	ANT	4.61751	0.974525	-2.24434	0.0133783
MORF4L2	HCC	ANT	44.6817	14.2493	-1.64879	0.0134475
HDAC2	HCC	ANT	8.82128	2.97884	-1.56624	0.0134656
METAP2	HCC	ANT	17.0658	5.80734	-1.55516	0.0134975
LSM6	HCC	ANT	22.578	5.57296	-2.0184	0.0135169
NUPL2	HCC	ANT	8.14348	2.01859	-2.0123	0.013575
GNG10	HCC	ANT	52.8213	16.7288	-1.65879	0.0135983
NDUFB4	HCC	ANT	231.696	80.1881	-1.53077	0.0136563
HMGN4	HCC	ANT	14.9416	4.4442	-1.74934	0.0137006
ARMC1	HCC	ANT	5.12611	1.38094	-1.89221	0.0138046
SAP30	HCC	ANT	39.4272	11.7227	-1.74989	0.0138131
KANSL2	HCC	ANT	9.10751	2.50805	-1.86049	0.0138376
ARCN1	HCC	ANT	13.4085	4.3753	-1.61569	0.013954
PLDN	HCC	ANT	3.45867	0.894904	-1.95041	0.0139607
PLOD2	HCC	ANT	12.5611	4.06428	-1.6279	0.0139626
ECT2	HCC	ANT	2.94953	0.732331	-2.00992	0.0139858
PPAT	HCC	ANT	0.973766	0.152259	-2.67704	0.0140691
C2CD4A	HCC	ANT	0.536344	2.67267	2.31705	0.0140721
SRXN1	HCC	ANT	88.1338	34.307	-1.36119	0.0141072
LBH	HCC	ANT	7.75227	2.06046	-1.91165	0.0141154
OAT	HCC	ANT	6.2314	1.19886	-2.37789	0.0141912
PPP1R2	HCC	ANT	4.58687	1.20375	-1.92997	0.0142014
ORC6	HCC	ANT	14.7083	4.19662	-1.80933	0.0142807
DDX5	HCC	ANT	47.5635	18.4576	-1.36564	0.014324
ELF1	HCC	ANT	0.65906	0.0445502	-3.88691	0.0144195
NCKAP1	HCC	ANT	9.23409	2.94549	-1.64846	0.0144226
NBPF24	HCC	ANT	2.50447	0.576245	-2.11975	0.0144539
C7orf23	HCC	ANT	13.7017	1.60463	-3.09404	0.0144649
ANO6	HCC	ANT	7.40725	2.12179	-1.80366	0.0144688
HMGXB4	HCC	ANT	1.19722	0.18456	-2.69753	0.0145077
ALPK2	HCC	ANT	0.526016	0.089412	-2.55657	0.0145935
NCL	HCC	ANT	121.999	50.6406	-1.26851	0.0146694
AHCTF1	HCC	ANT	2.15636	0.609155	-1.82372	0.014672
CCZ1B	HCC	ANT	24.7246	7.91433	-1.64341	0.0147024
TMEM65	HCC	ANT	2.32073	0.526436	-2.14025	0.0147417
PAK1IP1	HCC	ANT	9.47791	2.5769	-1.87893	0.0148196
KIF18A	HCC	ANT	1.63847	0.335482	-2.28804	0.0148293
CBLL1	HCC	ANT	4.96325	1.42508	-1.80024	0.014834
CCDC91	HCC	ANT	2.93564	0.669642	-2.13221	0.0148835
STARD3NL	HCC	ANT	14.8724	4.20228	-1.8234	0.0149287
SGK1	HCC	ANT	2.4856	0.412193	-2.5922	0.0149398
KIF15	HCC	ANT	0.80298	0.146087	-2.45854	0.0149622
PGM2	HCC	ANT	1.62971	0.305845	-2.41375	0.0149992
MYL12A	HCC	ANT	282.898	114.669	-1.30281	0.0150412
NAE1	HCC	ANT	21.9485	6.78234	-1.69427	0.0150918
TMEM33	HCC	ANT	2.96171	0.859372	-1.78507	0.0150937
TXNIP	HCC	ANT	11.1663	3.42302	-1.70582	0.0151576
HJURP	HCC	ANT	15.0169	4.89086	-1.61842	0.0152322
TAF7	HCC	ANT	22.8962	7.61528	-1.58814	0.01525
CHIC2	HCC	ANT	4.19756	0.595083	-2.81839	0.0152514
SNX9	HCC	ANT	4.16704	1.13857	-1.87179	0.0153052
NDUFS1	HCC	ANT	3.80602	0.831517	-2.19447	0.0155205
ZNF776	HCC	ANT	0.402229	0.0470579	-3.09551	0.0155551
OTUD4	HCC	ANT	1.92755	0.312377	-2.62541	0.0156179
MGC45922	HCC	ANT	0.101302	2.25656	4.47739	0.0156215
HPGD	HCC	ANT	36.7697	12.0221	-1.61283	0.0156651
DHX36	HCC	ANT	3.59025	0.813757	-2.14142	0.0158376
FAM107B	HCC	ANT	5.58803	1.60188	-1.80257	0.015861
UBA3	HCC	ANT	12.5113	3.7298	-1.74606	0.0158947
CEP192	HCC	ANT	0.795027	0.164106	-2.27638	0.0159249
MARCKSL1	HCC	ANT	197.12	78.9331	-1.32037	0.0160423
PKN2	HCC	ANT	1.17929	0.262355	-2.16833	0.0160566
MIS18BP1	HCC	ANT	0.58932	0.0987864	-2.57667	0.0160713
UBE2E3	HCC	ANT	50.2657	15.8155	-1.66824	0.0161414
CTSS	HCC	ANT	11.813	3.43182	-1.78333	0.016158
ZC3H11A	HCC	ANT	5.70292	1.77479	-1.68405	0.0162163
AP1AR	HCC	ANT	1.06776	0.0996748	-3.42121	0.0162539
TIMP3	HCC	ANT	7.54038	2.39031	-1.65744	0.0163761
EIF4H	HCC	ANT	91.9475	34.7066	-1.4056	0.0163889
MET	HCC	ANT	283.249	126.213	-1.16621	0.0164633
TMED7	HCC	ANT	2.6606	0.570327	-2.22189	0.0164785
SAR1B	HCC	ANT	1.42518	0.315272	-2.17648	0.0166348
SAMD1	HCC	ANT	11.3256	2.20193	-2.36275	0.0166473
LYAR	HCC	ANT	18.8382	5.63968	-1.73997	0.016685
MIR22HG	HCC	ANT	23.0034	6.79666	-1.75895	0.0166912
INO80D	HCC	ANT	0.670852	0.161684	-2.05282	0.0167257
RMRP	HCC	ANT	3.60669	30.8897	3.09838	0.0168576
RSU1	HCC	ANT	2.9763	0.71145	-2.06468	0.0169994
SYTL2	HCC	ANT	4.16009	0.809456	-2.36159	0.0170254
ITGB1	HCC	ANT	36.9822	14.4669	-1.35408	0.0171008
SPATS2L	HCC	ANT	16.257	5.86837	-1.47003	0.017108
C14orf43	HCC	ANT	1.33274	0.287842	-2.21105	0.0171757
STEAP1	HCC	ANT	49.0406	17.0259	-1.52624	0.0171914
CDC40	HCC	ANT	1.60187	0.347315	-2.20544	0.0172708
TMEM55A	HCC	ANT	3.88956	0.902557	-2.10752	0.0173928
FANCL	HCC	ANT	9.50334	2.5407	-1.90321	0.0175467
SPRY4	HCC	ANT	2.0679	0.46202	-2.16214	0.0176005
SEC24D	HCC	ANT	0.582581	0	-1.79769e+308	0.0176922
IPMK	HCC	ANT	0.761627	0.145413	-2.38893	0.0176925
SBDS	HCC	ANT	34.734	11.9945	-1.53397	0.0177249
ITGAV	HCC	ANT	7.96488	2.46868	-1.68991	0.0177715
PLAU	HCC	ANT	21.1544	7.01468	-1.59251	0.0177734
SENP6	HCC	ANT	2.21359	0.634149	-1.80349	0.0177852
CNEP1R1	HCC	ANT	2.08523	0.361873	-2.52665	0.0178298
ERH	HCC	ANT	89.8979	30.6777	-1.5511	0.0179422
CAV1	HCC	ANT	1103.68	482.826	-1.19275	0.017951
MBNL1	HCC	ANT	10.4024	3.15854	-1.71958	0.0180021
TTYH3	HCC	ANT	41.4341	16.0685	-1.36658	0.0180064
PRRC1	HCC	ANT	3.1936	0.875101	-1.86766	0.0180303
ACSL1	HCC	ANT	4.38947	1.19593	-1.87592	0.0181063
CNTRL	HCC	ANT	0.363748	0.0628301	-2.53341	0.0181169
LIFR	HCC	ANT	0.471236	0.0896984	-2.3933	0.0181606
SLC37A1	HCC	ANT	9.86505	2.95668	-1.73835	0.0181706
RDH10	HCC	ANT	9.37137	2.94721	-1.66891	0.0182109
PTPRE	HCC	ANT	0.429986	0.0166891	-4.68731	0.0182193
BMP4	HCC	ANT	14.47	4.05339	-1.83586	0.0182335
FOXA1	HCC	ANT	5.67509	1.50175	-1.918	0.0182417
PARP8	HCC	ANT	0.380773	0.0432177	-3.13923	0.0182668
FAM168B	HCC	ANT	17.5306	6.41827	-1.44962	0.0182934
BTG1	HCC	ANT	12.2764	4.24817	-1.53098	0.0182947
B4GALT5	HCC	ANT	10.7075	3.60688	-1.5698	0.018324
CDC5L	HCC	ANT	2.07507	0.582063	-1.83391	0.0183711
VEZT	HCC	ANT	4.67289	1.42258	-1.7158	0.0183768
LDHB	HCC	ANT	591.224	256.754	-1.20332	0.0183787
PPIG	HCC	ANT	11.203	3.83338	-1.5472	0.0184469
TMEM123	HCC	ANT	16.2251	5.79034	-1.48651	0.0184485
TP53BP2	HCC	ANT	2.07145	0.450564	-2.20084	0.0184507
TMEM133	HCC	ANT	0.603458	0.0426943	-3.82114	0.0185922
TMEM182	HCC	ANT	0.463197	0.0476095	-3.2823	0.0186121
RAB12	HCC	ANT	10.9546	3.22765	-1.76299	0.0187103
CCDC115	HCC	ANT	13.7731	3.85863	-1.83569	0.018742
MEX3C	HCC	ANT	2.78299	0.662555	-2.07052	0.0187602
ZDHHC17	HCC	ANT	1.15858	0.235823	-2.29658	0.0189065
TCEA1	HCC	ANT	22.2282	7.91119	-1.49042	0.0189744
DUSP1	HCC	ANT	10.9494	2.9115	-1.91101	0.0189922
TSPAN7	HCC	ANT	10.2804	2.84162	-1.85511	0.0190418
RAB22A	HCC	ANT	3.70249	1.20044	-1.62494	0.0190531
FUNDC1	HCC	ANT	15.9755	4.59953	-1.79631	0.0191041
RNF4	HCC	ANT	11.1599	3.34496	-1.73826	0.0192347
WRNIP1	HCC	ANT	12.7195	3.56408	-1.83544	0.0192455
ARMCX5	HCC	ANT	4.99635	1.02597	-2.28388	0.0192805
XRN2	HCC	ANT	9.71075	3.17653	-1.61213	0.0193117
CRAMP1L	HCC	ANT	2.55276	0.703931	-1.85855	0.0193232
MIB1	HCC	ANT	1.62487	0.459024	-1.82368	0.0193481
LOC401321	HCC	ANT	4.65438	1.42006	-1.71263	0.0193636
STX2	HCC	ANT	6.54253	1.83474	-1.83427	0.0193638
ANGPTL4	HCC	ANT	123.461	309.14	1.3242	0.0193748
AP3S1	HCC	ANT	16.8338	5.06369	-1.7331	0.0194172
TTC33	HCC	ANT	0.317532	0	-1.79769e+308	0.0194347
PCNP	HCC	ANT	14.1209	4.67638	-1.59437	0.0194452
SPRY1	HCC	ANT	2.01891	0.284744	-2.82584	0.0196182
CUL1	HCC	ANT	15.1125	5.29638	-1.51267	0.0196447
HNRNPL	HCC	ANT	115.957	45.5339	-1.34858	0.0196512
TBK1	HCC	ANT	5.18698	1.50775	-1.78249	0.0196649
CBX4	HCC	ANT	14.0913	4.22719	-1.73703	0.0196865
INPP5E	HCC	ANT	7.31279	2.03438	-1.84583	0.01971
BTN2A1	HCC	ANT	4.91098	1.18888	-2.0464	0.0197844
LARP7	HCC	ANT	4.12255	0.862458	-2.25701	0.0197912
RAB7A	HCC	ANT	60.9022	24.0672	-1.33942	0.0198451
LOC143666	HCC	ANT	5.26013	17.1795	1.70752	0.0198767
MLLT11	HCC	ANT	7.16824	2.01895	-1.82802	0.0199643
CDCA8	HCC	ANT	6.1792	1.65561	-1.90005	0.0199709
PNMA1	HCC	ANT	17.5006	5.67483	-1.62476	0.0199896
TGOLN2	HCC	ANT	11.4157	4.01647	-1.50702	0.020099
AKR1B15	HCC	ANT	6.46125	1.63832	-1.9796	0.0201571
OSBPL3	HCC	ANT	3.60469	1.12301	-1.68251	0.0202753
RNPS1	HCC	ANT	96.5045	37.0827	-1.37985	0.020285
ACTR2	HCC	ANT	15.3451	5.56406	-1.46357	0.0203083
GRB14	HCC	ANT	11.4109	3.5176	-1.69775	0.0203268
UBE2H	HCC	ANT	16.5325	5.837	-1.50201	0.0203714
SEC22B	HCC	ANT	4.98444	1.1569	-2.10717	0.0203991
NCAPH	HCC	ANT	1.95977	0.493807	-1.98866	0.0204327
PHF2	HCC	ANT	1.8104	0.426243	-2.08656	0.0204668
NCAPD3	HCC	ANT	1.5674	0.367	-2.09453	0.020486
RRAGA	HCC	ANT	8.37906	1.96493	-2.09231	0.0204914
CHMP4C	HCC	ANT	22.4796	7.75471	-1.53547	0.0205204
KDELC2	HCC	ANT	5.68313	1.79424	-1.66331	0.0205608
TRAPPC8	HCC	ANT	0.576727	0.0996417	-2.53307	0.020639
MAGT1	HCC	ANT	7.90959	2.59015	-1.61057	0.0206436
CD2AP	HCC	ANT	4.40226	1.43166	-1.62056	0.0206689
TSPYL1	HCC	ANT	2.40263	0.627582	-1.93674	0.0206967
METTL9	HCC	ANT	19.3132	6.72211	-1.5226	0.0207114
ATP11C	HCC	ANT	1.78577	0.321801	-2.4723	0.0207173
SH3BGRL	HCC	ANT	20.4632	5.38737	-1.92538	0.0207403
OLFM1	HCC	ANT	15.3597	2.87222	-2.41891	0.020785
FAM176A	HCC	ANT	15.6337	4.55853	-1.77802	0.0208525
CAP2	HCC	ANT	0.609768	0	-1.79769e+308	0.0209415
ZNF238	HCC	ANT	1.09391	0.205307	-2.41364	0.0210519
RNMT	HCC	ANT	2.69666	0.793455	-1.76496	0.021108
F2RL1	HCC	ANT	7.88904	2.40527	-1.71365	0.0211436
CASP3	HCC	ANT	7.54676	2.30334	-1.71213	0.0211655
SEC23B	HCC	ANT	6.96665	2.02514	-1.78245	0.0211681
B2M	HCC	ANT	481.544	210.411	-1.19445	0.021215
STARD10	HCC	ANT	69.7133	164.959	1.2426	0.0212785
TSC22D1	HCC	ANT	29.7778	10.0305	-1.56985	0.0212859
TMEM30A	HCC	ANT	5.91062	1.58439	-1.89938	0.0213097
EFR3A	HCC	ANT	2.66354	0.751161	-1.82615	0.0213196
DHX15	HCC	ANT	12.5864	4.16753	-1.5946	0.0213549
XIAP	HCC	ANT	1.80437	0.365028	-2.30542	0.0213654
DNAJC9	HCC	ANT	36.5426	12.649	-1.53056	0.0213879
C5orf28	HCC	ANT	0.598984	0.0650761	-3.20232	0.0214729
KIAA1143	HCC	ANT	2.8049	0.83261	-1.75224	0.0219203
LIMA1	HCC	ANT	10.1336	3.23012	-1.64949	0.0219238
DAB2	HCC	ANT	4.65574	1.38828	-1.74571	0.0219456
HIATL1	HCC	ANT	5.75115	1.64077	-1.80948	0.0219465
TGDS	HCC	ANT	0.613064	0.0464445	-3.72246	0.022122
CCDC50	HCC	ANT	2.93805	0.911403	-1.6887	0.0221368
BUB1	HCC	ANT	4.12506	1.20588	-1.77433	0.0221413
TAOK3	HCC	ANT	3.16107	0.926115	-1.77115	0.0221494
MBIP	HCC	ANT	2.16753	0.313401	-2.78997	0.0221637
LYSMD3	HCC	ANT	0.326523	0.0357673	-3.19047	0.0221741
SHROOM2	HCC	ANT	0.454502	0.0706621	-2.68528	0.0222228
IFT57	HCC	ANT	11.052	3.79699	-1.54138	0.0222371
OSBPL8	HCC	ANT	1.33397	0.353395	-1.91637	0.0222731
SSX8	HCC	ANT	3.473	0.680143	-2.35227	0.0223726
ATP2A2	HCC	ANT	10.9273	4.15332	-1.39561	0.0223771
MBD2	HCC	ANT	8.78459	2.87595	-1.61094	0.022379
KIAA1279	HCC	ANT	3.00292	0.707466	-2.08563	0.0224444
PPA1	HCC	ANT	57.1973	21.1896	-1.43259	0.0224543
SLC4A7	HCC	ANT	1.02525	0.251473	-2.02751	0.0224933
MSMO1	HCC	ANT	25.075	8.62654	-1.5394	0.0225261
KCNJ2	HCC	ANT	0.0380063	0.315446	3.05308	0.0225842
LZTFL1	HCC	ANT	1.9425	0.470648	-2.0452	0.0226245
SGOL2	HCC	ANT	0.760842	0.145707	-2.38452	0.022642
MEGF9	HCC	ANT	1.24691	0.301647	-2.04742	0.0226649
CASP7	HCC	ANT	1.57378	0.224093	-2.81206	0.0226872
MURC	HCC	ANT	0.407386	0.0310551	-3.71349	0.0227282
NT5C3	HCC	ANT	17.138	5.46203	-1.64969	0.0228801
CCT5	HCC	ANT	37.2962	14.8833	-1.32534	0.0229613
MAP4K5	HCC	ANT	2.65981	0.749541	-1.82724	0.0229962
LMBRD1	HCC	ANT	1.40716	0.224404	-2.64862	0.0230055
GLS	HCC	ANT	5.23126	1.17598	-2.15329	0.0230059
DKK1	HCC	ANT	8.74815	2.44746	-1.83769	0.0230387
CAT	HCC	ANT	7.81677	2.30848	-1.75963	0.0231335
C20orf30	HCC	ANT	26.7024	8.64456	-1.6271	0.0231499
ARHGEF40	HCC	ANT	6.42182	2.10939	-1.60616	0.0231695
FNBP4	HCC	ANT	5.31479	1.71074	-1.63539	0.0232074
TOR1AIP1	HCC	ANT	2.15569	0.527152	-2.03186	0.0232327
IGFL2	HCC	ANT	34.343	8.36306	-2.03791	0.0232557
ZNF664	HCC	ANT	11.4589	4.009	-1.51516	0.0233079
SMC5	HCC	ANT	2.58711	0.798629	-1.69574	0.0233127
KCTD3	HCC	ANT	4.57381	1.37694	-1.73193	0.0233492
DDX18	HCC	ANT	7.52903	2.54947	-1.56227	0.0233746
MYCBP2	HCC	ANT	0.122977	0.0161898	-2.92523	0.0233766
DNAJA3	HCC	ANT	12.6011	3.68423	-1.77411	0.0235621
SBDSP1	HCC	ANT	11.4881	3.31042	-1.79505	0.0235822
CLIP1	HCC	ANT	4.30017	1.33938	-1.68283	0.0236523
PAQR3	HCC	ANT	0.302829	0.0236156	-3.68069	0.0236609
SACS	HCC	ANT	0.20996	0.0390935	-2.42511	0.0236853
HYAL4	HCC	ANT	0.517843	0.0404081	-3.6798	0.0236948
GTDC1	HCC	ANT	1.06278	0.113418	-3.22812	0.0237329
PRKCI	HCC	ANT	1.54434	0.386172	-1.99968	0.0237609
CMTM8	HCC	ANT	5.58048	1.06786	-2.38567	0.0237795
DCTD	HCC	ANT	24.5499	8.1107	-1.59782	0.0237938
NUDT19	HCC	ANT	13.2359	4.35647	-1.60322	0.0238388
AMIGO2	HCC	ANT	45.3579	17.5675	-1.36845	0.0239067
LIPG	HCC	ANT	2.12054	0.515001	-2.04178	0.0240324
FRMD4B	HCC	ANT	1.0437	0.236115	-2.14415	0.0241244
SNRPG	HCC	ANT	325.269	129.874	-1.32452	0.0241459
SUMO2	HCC	ANT	142.544	56.6162	-1.33212	0.0242702
MRPL15	HCC	ANT	32.3003	11.6852	-1.46687	0.0243011
EPC1	HCC	ANT	0.980985	0.157858	-2.6356	0.0243033
ZNF434	HCC	ANT	1.9279	0.435927	-2.14487	0.0244205
SGPP2	HCC	ANT	11.1033	2.64447	-2.06993	0.0244355
ABHD3	HCC	ANT	2.11459	0.389236	-2.44166	0.0244366
BCAS2	HCC	ANT	10.2098	2.92975	-1.80111	0.0244676
UBE2V2	HCC	ANT	27.0491	9.77403	-1.46856	0.0244847
HNRNPF	HCC	ANT	18.8093	6.13036	-1.6174	0.0246158
PEAR1	HCC	ANT	4.79299	1.4831	-1.69231	0.0246275
N4BP2	HCC	ANT	0.254984	0.0400796	-2.66946	0.0246362
SH2B3	HCC	ANT	3.07909	0.882539	-1.80277	0.0246716
RBBP8	HCC	ANT	4.53291	1.39892	-1.69613	0.0247623
SLMAP	HCC	ANT	3.07789	0.912821	-1.75354	0.0247652
DBR1	HCC	ANT	2.12049	0.459848	-2.20517	0.0248865
ATR	HCC	ANT	1.20053	0.32229	-1.89724	0.0248974
WDR45L	HCC	ANT	35.5646	13.6744	-1.37896	0.0250365
MEX3D	HCC	ANT	8.25395	1.8733	-2.1395	0.0251036
SERTAD2	HCC	ANT	5.28222	1.78742	-1.56327	0.0251109
RPS6KB1	HCC	ANT	1.89855	0.533987	-1.83002	0.0251434
TMPO	HCC	ANT	18.2041	4.44072	-2.0354	0.0251486
UGGT2	HCC	ANT	0.819829	0.169812	-2.27138	0.0251699
MESDC1	HCC	ANT	7.80606	2.10477	-1.89093	0.0251743
AZIN1	HCC	ANT	4.83175	1.52793	-1.66096	0.0251884
DFNA5	HCC	ANT	8.21886	2.32614	-1.821	0.0252954
BRIX1	HCC	ANT	23.3615	8.01262	-1.54379	0.0253203
LRRC40	HCC	ANT	0.475112	0	-1.79769e+308	0.0253382
ADSS	HCC	ANT	4.43927	1.24114	-1.83866	0.0253521
PARP11	HCC	ANT	1.23881	0.274671	-2.17317	0.0254082
SPTSSA	HCC	ANT	12.4154	4.22897	-1.55375	0.0254688
TEX30	HCC	ANT	1.67526	0.225755	-2.89156	0.0254772
IFT52	HCC	ANT	13.2066	4.17956	-1.65983	0.0255179
PSMD14	HCC	ANT	33.0578	12.1331	-1.44604	0.0255419
KIAA1468	HCC	ANT	1.0983	0.252998	-2.11808	0.0256279
PTPN12	HCC	ANT	6.53995	2.05639	-1.66917	0.0256996
EIF3A	HCC	ANT	6.75855	2.35648	-1.52008	0.0257315
SPRY2	HCC	ANT	1.86866	0.341232	-2.45318	0.0257459
IWS1	HCC	ANT	6.93115	2.26606	-1.6129	0.0258072
INTS2	HCC	ANT	0.478447	0.0565805	-3.07998	0.0258524
RBFOX3	HCC	ANT	0.699152	0.0780458	-3.16321	0.0259015
C17orf75	HCC	ANT	2.01925	0.532161	-1.92388	0.0259079
DAP	HCC	ANT	32.4243	12.3539	-1.39211	0.0259172
CRNDE	HCC	ANT	25.2194	6.94393	-1.86071	0.0260175
YIPF5	HCC	ANT	3.82409	0.794084	-2.26775	0.0260314
RRAGC	HCC	ANT	0.904163	0.0731241	-3.62816	0.0260391
MCU	HCC	ANT	11.1344	3.84528	-1.53386	0.0260538
ATP1B1	HCC	ANT	43.1377	14.3372	-1.58918	0.0260828
ERCC8	HCC	ANT	1.54257	0.27057	-2.51126	0.0261595
CLDN23	HCC	ANT	4.54376	0.969817	-2.2281	0.0262006
MEMO1	HCC	ANT	10.0713	2.71687	-1.89023	0.0262386
KIAA1598	HCC	ANT	3.97414	0.944219	-2.07345	0.0262438
TSEN34	HCC	ANT	31.4151	10.794	-1.54123	0.0263697
TMEM220	HCC	ANT	3.8253	1.09882	-1.79962	0.0264441
GNG5	HCC	ANT	246.102	88.0257	-1.48326	0.0264903
ZFP36	HCC	ANT	20.1401	6.71428	-1.58477	0.0265928
RSRC1	HCC	ANT	1.81995	0.34593	-2.39534	0.0266145
RAP2C	HCC	ANT	5.5329	1.77277	-1.64203	0.0267311
C12orf5	HCC	ANT	1.02064	0.264424	-1.94854	0.0267367
COG6	HCC	ANT	0.387247	0	-1.79769e+308	0.0267447
PEX1	HCC	ANT	0.689416	0.127198	-2.4383	0.0267973
FAM208A	HCC	ANT	2.157	0.520665	-2.0506	0.0268635
PHF16	HCC	ANT	1.06758	0.237763	-2.16676	0.0268637
HIVEP1	HCC	ANT	0.146466	0	-1.79769e+308	0.0268857
LIN7C	HCC	ANT	2.11095	0.584458	-1.85272	0.026896
PIK3R4	HCC	ANT	1.86768	0.497078	-1.90971	0.0269158
GHITM	HCC	ANT	31.2633	11.9786	-1.38402	0.0269381
SLC7A11	HCC	ANT	5.04169	1.87495	-1.42706	0.0269568
G0S2	HCC	ANT	167.888	66.5896	-1.33413	0.026998
SPI1	HCC	ANT	3.6599	0.529102	-2.79018	0.0270397
ARHGAP5	HCC	ANT	1.56033	0.431386	-1.8548	0.0270624
EEF1A1	HCC	ANT	562.929	272.256	-1.04799	0.0270658
SLC22A15	HCC	ANT	0.226047	0.0185095	-3.61029	0.0271214
OTUD6B	HCC	ANT	0.808331	0.142998	-2.49895	0.027208
WNK1	HCC	ANT	6.20185	2.3014	-1.43018	0.0272277
MTMR11	HCC	ANT	10.8894	3.04806	-1.83696	0.0272353
WBP5	HCC	ANT	47.7777	15.4851	-1.62545	0.0272547
LGR4	HCC	ANT	1.65442	0.42745	-1.9525	0.0273194
CHSY1	HCC	ANT	1.38816	0.306818	-2.17772	0.0273211
C3orf64	HCC	ANT	3.78145	1.17811	-1.68247	0.0274636
ZNF180	HCC	ANT	1.48872	0.329372	-2.17629	0.0275112
TGS1	HCC	ANT	2.71942	0.607731	-2.16179	0.0275186
UBFD1	HCC	ANT	3.05404	0.883235	-1.78985	0.0275219
MRPL50	HCC	ANT	21.4727	6.81162	-1.65643	0.0275764
APIP	HCC	ANT	10.7614	1.77694	-2.5984	0.0276187
KLF4	HCC	ANT	12.2472	4.06493	-1.59115	0.0276446
AKAP10	HCC	ANT	0.51035	0	-1.79769e+308	0.0277197
KIF21A	HCC	ANT	1.28601	0.343455	-1.9047	0.0277559
MAN1A1	HCC	ANT	0.990866	0.192116	-2.36671	0.0277724
CCDC112	HCC	ANT	0.414949	0	-1.79769e+308	0.027788
PSMG2	HCC	ANT	64.2159	22.9097	-1.48697	0.0278241
NEDD1	HCC	ANT	1.2363	0.238757	-2.37242	0.0278998
MAPK9	HCC	ANT	4.40143	1.33489	-1.72125	0.0279216
NAA20	HCC	ANT	60.8566	18.9748	-1.68133	0.0279378
PUS7	HCC	ANT	6.112	2.04603	-1.57882	0.0279853
LAP3	HCC	ANT	8.61437	2.67865	-1.68524	0.0280149
LY6G5B	HCC	ANT	6.24986	1.10624	-2.49816	0.0280997
ATP6V1G1	HCC	ANT	33.2194	12.3605	-1.42629	0.0282717
TFG	HCC	ANT	38.7152	14.4258	-1.42425	0.0282855
NFKBIA	HCC	ANT	66.9501	26.8625	-1.31749	0.0283164
SETD2	HCC	ANT	1.96703	0.633985	-1.6335	0.0283257
BMPR2	HCC	ANT	1.17884	0.364161	-1.69472	0.0283674
PSAT1	HCC	ANT	9.51528	2.39651	-1.98931	0.0285675
RPSAP58	HCC	ANT	5.87071	1.45109	-2.01639	0.0286859
ZNF274	HCC	ANT	7.9451	2.45705	-1.69314	0.028697
SCT	HCC	ANT	0.575566	6.39694	3.47433	0.0287381
L1CAM	HCC	ANT	1.61297	0.38798	-2.05566	0.0287464
YAE1D1	HCC	ANT	8.90327	2.31334	-1.94436	0.0287798
F3	HCC	ANT	3.77136	0.861245	-2.13059	0.0288022
BZW2	HCC	ANT	28.7174	10.4374	-1.46017	0.0288255
C16orf52	HCC	ANT	0.70651	0.133256	-2.40651	0.0289974
TUBB2A	HCC	ANT	100.8	40.67	-1.30946	0.0290051
ZNF107	HCC	ANT	0.348598	0.0526864	-2.72606	0.0290207
XPOT	HCC	ANT	13.3569	4.9695	-1.42642	0.0290232
REST	HCC	ANT	0.831392	0.1892	-2.13561	0.0290431
MYO5B	HCC	ANT	2.78432	0.956695	-1.54119	0.0290957
ACSL4	HCC	ANT	2.77737	0.865165	-1.68267	0.0291551
EIF1B	HCC	ANT	44.5998	15.827	-1.49465	0.0291595
SEH1L	HCC	ANT	7.67195	2.15286	-1.83334	0.0291721
DIRAS2	HCC	ANT	0.690362	0.11745	-2.55531	0.029366
FBXL12	HCC	ANT	6.89604	1.84124	-1.90509	0.0293822
SRP14	HCC	ANT	167.85	71.641	-1.22831	0.0294413
C9orf46	HCC	ANT	4.116	0.805928	-2.35252	0.0294442
ITIH2	HCC	ANT	12.828	4.71384	-1.44432	0.0294495
CTAGE4	HCC	ANT	4.52232	1.38212	-1.71018	0.029514
GRB2	HCC	ANT	42.2734	17.8147	-1.24668	0.0295413
C7orf31	HCC	ANT	1.76793	0.458379	-1.94745	0.0295827
UBLCP1	HCC	ANT	2.41522	0.618906	-1.96436	0.0296745
YME1L1	HCC	ANT	4.94286	1.66684	-1.56823	0.0297082
AOX1	HCC	ANT	0.533159	0.0908825	-2.55249	0.0297449
LCLAT1	HCC	ANT	2.58442	0.739952	-1.80434	0.0297629
KRT20	HCC	ANT	89.612	38.6416	-1.21354	0.0297855
RHOB	HCC	ANT	36.393	13.7929	-1.39974	0.0298763
ADAMTS1	HCC	ANT	0.742826	0.134425	-2.46622	0.0299853
COL1A2	HCC	ANT	0.226337	0.0190756	-3.56867	0.0301508
MCEE	HCC	ANT	4.41164	0.838305	-2.39577	0.0302067
RNF38	HCC	ANT	2.0968	0.438543	-2.2574	0.0302117
PPP1R15B	HCC	ANT	2.86648	0.890747	-1.68619	0.0303844
AUH	HCC	ANT	1.86342	0.336656	-2.46861	0.0304026
TLR1	HCC	ANT	2.39907	0.615519	-1.9626	0.0304421
SLC35A1	HCC	ANT	1.70997	0.257682	-2.73031	0.0304734
SERINC5	HCC	ANT	1.13702	0.210943	-2.43033	0.0305381
RAB5A	HCC	ANT	8.88864	3.02737	-1.5539	0.0306833
COMMD10	HCC	ANT	1.72413	0.276112	-2.64254	0.0307401
GPM6A	HCC	ANT	0.28716	1.27881	2.15487	0.0307703
EPDR1	HCC	ANT	24.3426	8.28451	-1.55499	0.0308831
VDAC1	HCC	ANT	66.2962	25.8873	-1.35668	0.0309465
SNX3	HCC	ANT	32.1362	9.66719	-1.73303	0.0309968
GTF2H2B	HCC	ANT	1.2112	0.293215	-2.04641	0.0310169
TWISTNB	HCC	ANT	3.75848	1.20548	-1.64054	0.031124
ARHGEF26	HCC	ANT	0.66573	0.124277	-2.42138	0.0311328
HEG1	HCC	ANT	1.20216	0.345837	-1.79747	0.0311788
CTSC	HCC	ANT	57.4854	16.3656	-1.81253	0.0312601
UBE2G1	HCC	ANT	6.28808	2.16378	-1.53907	0.0312646
SHANK3	HCC	ANT	1.13799	0.26063	-2.12642	0.0312702
PAPSS2	HCC	ANT	3.17642	0.785096	-2.01646	0.03129
ROCK1	HCC	ANT	1.75566	0.54215	-1.69525	0.0313521
PSMC6	HCC	ANT	14.4998	4.91055	-1.56208	0.0314056
MRPL3	HCC	ANT	22.4093	8.29725	-1.43339	0.0314152
XPC	HCC	ANT	5.20422	1.68215	-1.62937	0.031438
PABPC4	HCC	ANT	38.5169	14.1315	-1.44658	0.0315001
EID1	HCC	ANT	22.3832	8.41436	-1.41149	0.0315287
RPRD2	HCC	ANT	2.76066	0.940752	-1.55313	0.031553
MAPRE1	HCC	ANT	35.7089	14.5096	-1.29928	0.0315689
GNPDA2	HCC	ANT	1.12754	0.182308	-2.62872	0.0316246
HSD17B4	HCC	ANT	3.78822	1.00925	-1.90823	0.0317899
AKIRIN2	HCC	ANT	16.6444	5.6013	-1.5712	0.0318115
MAFG	HCC	ANT	14.4296	5.25151	-1.45822	0.031837
BZW1	HCC	ANT	55.7268	23.4976	-1.24586	0.031839
IFT80	HCC	ANT	0.365658	0.0181554	-4.33202	0.0319407
MRPL23	HCC	ANT	742.553	1565.55	1.0761	0.0319787
E2F4	HCC	ANT	22.9495	8.42476	-1.44575	0.0320311
PGK1	HCC	ANT	232.15	109.439	-1.08493	0.0320756
VAPA	HCC	ANT	9.79655	3.79014	-1.37002	0.0321336
SNX4	HCC	ANT	2.98177	0.824974	-1.85375	0.0322406
RG9MTD1	HCC	ANT	13.6456	4.68501	-1.54231	0.0322727
CHD1	HCC	ANT	1.53663	0.464021	-1.72751	0.0323499
CSNK1A1	HCC	ANT	6.98699	2.28377	-1.61325	0.0323574
PLS3	HCC	ANT	19.2307	7.03557	-1.45067	0.0323604
BRD2	HCC	ANT	17.5012	6.12451	-1.51479	0.0324242
TMEM70	HCC	ANT	18.4376	6.35506	-1.53667	0.0325258
USP53	HCC	ANT	0.664674	0.159195	-2.06186	0.0325972
TAB2	HCC	ANT	4.98095	1.73166	-1.52426	0.0326152
TACC1	HCC	ANT	1.96454	0.594162	-1.72527	0.0327948
C4orf46	HCC	ANT	2.89213	0.81987	-1.81867	0.0328181
ZNF207	HCC	ANT	30.1594	11.7786	-1.35644	0.0328354
PRPS2	HCC	ANT	3.78164	1.0108	-1.90352	0.0328519
GTPBP4	HCC	ANT	22.8867	8.94615	-1.35517	0.0328793
ARFGAP3	HCC	ANT	5.30666	1.62305	-1.7091	0.0330285
MTMR6	HCC	ANT	0.43317	0.0763958	-2.50337	0.0330362
TDO2	HCC	ANT	0.590016	0.0525422	-3.48921	0.0331165
SUZ12	HCC	ANT	2.61242	0.809384	-1.69049	0.0331672
POLR2K	HCC	ANT	72.9528	29.2469	-1.31868	0.0332594
VEZF1	HCC	ANT	8.78223	3.35191	-1.38961	0.0333064
YWHAH	HCC	ANT	48.0485	19.2556	-1.31921	0.0334455
GBP1	HCC	ANT	0.691343	0.121701	-2.50606	0.0335314
STK4	HCC	ANT	2.36432	0.759701	-1.63792	0.0335676
TLR4	HCC	ANT	0.577961	0.0881391	-2.71312	0.0335848
KIAA2026	HCC	ANT	0.125696	0.00991747	-3.66382	0.0337153
PPP3CA	HCC	ANT	5.45772	1.81863	-1.58545	0.0337269
HERC2P2	HCC	ANT	1.12439	0.281898	-1.99589	0.0337289
C9orf78	HCC	ANT	20.6218	7.6914	-1.42285	0.0337686
STX7	HCC	ANT	1.85606	0.516523	-1.84534	0.0337801
CXCL6	HCC	ANT	0.804354	0	-1.79769e+308	0.0337812
RIMKLB	HCC	ANT	0.194633	0	-1.79769e+308	0.0337812
FASTKD3	HCC	ANT	2.62734	0.336011	-2.96702	0.0337836
CARD10	HCC	ANT	14.4825	5.31406	-1.44642	0.0337875
MSL3P1	HCC	ANT	4.85659	1.37806	-1.81731	0.0337967
SOCS3	HCC	ANT	11.3462	3.8474	-1.56026	0.0338295
DIP2B	HCC	ANT	2.15704	0.713057	-1.59696	0.0338723
MAP3K5	HCC	ANT	0.451843	0.0798195	-2.50101	0.0338901
KLK6	HCC	ANT	1.07384	0	-1.79769e+308	0.0338907
GTF2E2	HCC	ANT	15.6126	5.30248	-1.55797	0.0339346
PPARG	HCC	ANT	26.0209	9.41071	-1.4673	0.0340262
WASL	HCC	ANT	9.40644	3.58396	-1.3921	0.0340527
CTSO	HCC	ANT	3.74924	1.11443	-1.75029	0.0340611
SNRNP27	HCC	ANT	7.83745	2.0042	-1.96736	0.0341642
LOC339290	HCC	ANT	2.61981	0.784819	-1.73903	0.0341722
TFPI2	HCC	ANT	1.04888	0.0942439	-3.47631	0.0342136
C5orf51	HCC	ANT	0.773062	0.169228	-2.19161	0.0342466
SLC40A1	HCC	ANT	10.0768	3.66822	-1.45789	0.0343335
UBL3	HCC	ANT	0.983839	0.220243	-2.15932	0.0343901
LUM	HCC	ANT	4.61979	1.33984	-1.78577	0.034466
NAF1	HCC	ANT	4.06044	1.05161	-1.94903	0.034501
LMAN1	HCC	ANT	4.79972	1.6834	-1.51158	0.0346266
TUBB2B	HCC	ANT	49.0221	19.2745	-1.34674	0.0346609
F2R	HCC	ANT	3.11717	0.954796	-1.70697	0.0346639
BNIP2	HCC	ANT	4.24205	1.25493	-1.75716	0.0346649
SLC39A10	HCC	ANT	2.39094	0.749444	-1.67369	0.0347071
OSBPL10	HCC	ANT	8.23432	2.949	-1.48142	0.0347245
WWTR1	HCC	ANT	17.5531	7.10925	-1.30396	0.0347856
DOCK11	HCC	ANT	2.09053	0.680523	-1.61915	0.0348086
PIGK	HCC	ANT	1.14529	0.288586	-1.98864	0.0348089
TMEM22	HCC	ANT	1.21042	0.0667255	-4.18112	0.0348375
GPR125	HCC	ANT	3.62441	1.1454	-1.66189	0.034962
COL28A1	HCC	ANT	0.305373	0	-1.79769e+308	0.0350079
ROBO4	HCC	ANT	0.383471	0	-1.79769e+308	0.0350079
LAMTOR3	HCC	ANT	1.05842	0.211769	-2.32135	0.0350177
RLIM	HCC	ANT	2.8932	1.02524	-1.49671	0.0350218
IL1A	HCC	ANT	0.78184	0.140264	-2.47873	0.0350309
NMI	HCC	ANT	8.94711	2.83629	-1.65742	0.0350938
AKIRIN1	HCC	ANT	3.57728	0.7229	-2.307	0.0350954
MAML1	HCC	ANT	1.346	0.354283	-1.92571	0.035195
LTBP1	HCC	ANT	3.46681	0.982226	-1.81948	0.0352919
GOLGA7	HCC	ANT	7.25224	2.1502	-1.75396	0.035296
PIK3C2A	HCC	ANT	1.02382	0.303671	-1.75338	0.0353549
JPX	HCC	ANT	3.02088	0.621336	-2.28152	0.0353736
ETV1	HCC	ANT	0.67059	0.156899	-2.09559	0.0353899
FIGNL1	HCC	ANT	3.20217	0.849899	-1.91369	0.0354446
STRN	HCC	ANT	0.505836	0.142127	-1.83149	0.0354866
FAM126A	HCC	ANT	0.497318	0.103152	-2.2694	0.0355077
COMMD2	HCC	ANT	4.0468	1.32321	-1.61274	0.0355103
NOL7	HCC	ANT	97.7743	40.0335	-1.28825	0.0355536
AADAC	HCC	ANT	2.13972	0.362109	-2.56292	0.0355695
SCAF11	HCC	ANT	3.05862	1.10757	-1.46549	0.0356175
AQR	HCC	ANT	0.8912	0.210845	-2.07957	0.0356206
HNRNPD	HCC	ANT	73.4249	28.7297	-1.35373	0.0357065
LOC100128822	HCC	ANT	8.58249	2.16449	-1.98737	0.035738
SPRED2	HCC	ANT	2.72505	0.708199	-1.94406	0.0357467
HIAT1	HCC	ANT	4.2084	1.25935	-1.7406	0.0357878
DDX3Y	HCC	ANT	2.15993	0.633888	-1.76869	0.0357954
PCGF6	HCC	ANT	1.6635	0.292641	-2.50702	0.0358303
SRSF5	HCC	ANT	34.9342	13.3036	-1.39282	0.0358443
FAM177B	HCC	ANT	1.2558	0.189309	-2.72979	0.0358809
MATN2	HCC	ANT	0.943247	0.19556	-2.27002	0.0359555
HIRA	HCC	ANT	6.16499	2.05019	-1.58834	0.0359609
DEK	HCC	ANT	15.0567	5.27926	-1.512	0.0359831
APLP2	HCC	ANT	124.324	53.5962	-1.2139	0.0360194
ZMYM1	HCC	ANT	0.267703	0.0343306	-2.96307	0.0360519
RBP1	HCC	ANT	35.5306	11.6947	-1.60321	0.0360814
PIGR	HCC	ANT	7.31081	18.1668	1.3132	0.0360997
PATL1	HCC	ANT	6.59343	2.35039	-1.48813	0.0361119
ARF1	HCC	ANT	132.108	57.745	-1.19395	0.0361788
MAT2B	HCC	ANT	4.76655	1.35476	-1.8149	0.0361796
CXorf40B	HCC	ANT	77.8992	32.1728	-1.27577	0.0362352
CTR9	HCC	ANT	3.14876	1.01978	-1.62653	0.036368
HAUS1	HCC	ANT	12.484	3.97307	-1.65176	0.0364168
CRYZ	HCC	ANT	7.04038	1.11101	-2.66378	0.0364393
ERBB2IP	HCC	ANT	1.21044	0.330923	-1.87097	0.0364585
IMPACT	HCC	ANT	3.27638	1.03466	-1.66295	0.0365265
FZD5	HCC	ANT	3.39013	1.13944	-1.57302	0.0365556
CNTNAP1	HCC	ANT	0.51403	0.0856808	-2.58481	0.0365638
TMSB4X	HCC	ANT	2917.36	1447.82	-1.01078	0.0365817
HS3ST3A1	HCC	ANT	1.02055	0.129888	-2.974	0.036612
MED30	HCC	ANT	12.0149	3.41707	-1.81399	0.036613
CWC22	HCC	ANT	2.86111	0.883134	-1.69587	0.0366822
TPM4	HCC	ANT	97.8107	44.1988	-1.14599	0.0367464
RHOBTB1	HCC	ANT	2.61785	0.772571	-1.76064	0.0369805
TSHZ1	HCC	ANT	1.7038	0.476297	-1.83882	0.0370084
ATP5F1	HCC	ANT	35.0721	12.6662	-1.46934	0.0370898
FAM60A	HCC	ANT	8.27275	2.9407	-1.49221	0.0371195
TPST1	HCC	ANT	4.65586	1.29966	-1.84091	0.0371648
ZNF236	HCC	ANT	0.476834	0.103308	-2.20653	0.0373428
ZCCHC9	HCC	ANT	3.57071	0.387872	-3.20256	0.0374995
GOLGA4	HCC	ANT	1.16857	0.25123	-2.21767	0.0375698
ACTR10	HCC	ANT	5.71054	1.79249	-1.67166	0.0376208
SRSF9	HCC	ANT	138.846	48.118	-1.52883	0.0376391
DHTKD1	HCC	ANT	0.806117	0.183511	-2.13513	0.037644
MDH1	HCC	ANT	35.528	12.1249	-1.55098	0.0376446
SC5DL	HCC	ANT	1.3678	0.411347	-1.73344	0.0376629
TUSC3	HCC	ANT	6.30945	1.82028	-1.79335	0.037696
ARHGEF12	HCC	ANT	2.34408	0.832706	-1.49314	0.0378352
C9orf82	HCC	ANT	0.499552	0.0272521	-4.19619	0.0378557
GLIPR1	HCC	ANT	3.79141	0.532788	-2.8311	0.0379582
ZFR	HCC	ANT	4.35351	1.52814	-1.51041	0.0379657
SVIL	HCC	ANT	3.17303	1.09512	-1.53478	0.0380382
TRRAP	HCC	ANT	2.81213	1.02719	-1.45296	0.0380872
TMF1	HCC	ANT	1.34167	0.421403	-1.67076	0.038093
GRAMD3	HCC	ANT	2.0177	0.516075	-1.96706	0.0381059
AXIN2	HCC	ANT	7.8459	2.85122	-1.46036	0.0381108
EGLN1	HCC	ANT	6.13303	2.34513	-1.38693	0.0381379
FZD7	HCC	ANT	2.48952	0.670984	-1.89152	0.0382308
USP9Y	HCC	ANT	0.0858079	0.00812178	-3.40124	0.0382825
FAT1	HCC	ANT	5.10089	2.10867	-1.27442	0.0383917
RPLP0P2	HCC	ANT	0.237263	1.06925	2.17204	0.0384504
CTGF	HCC	ANT	14.845	5.33407	-1.47667	0.0385351
AKR1B10	HCC	ANT	754.034	377.337	-0.998776	0.0386581
IL6ST	HCC	ANT	2.17888	0.732147	-1.57338	0.0387719
THBD	HCC	ANT	0.450961	0.0590048	-2.9341	0.0387972
PDXDC1	HCC	ANT	6.7507	2.42431	-1.47747	0.0388053
ANKRD10	HCC	ANT	2.74519	0.699361	-1.9728	0.0389642
BUB1B	HCC	ANT	2.94868	0.932533	-1.66084	0.0390275
NAV3	HCC	ANT	1.13505	0.360746	-1.65369	0.0390775
CETP	HCC	ANT	0.853192	0	-1.79769e+308	0.0391745
WDR44	HCC	ANT	2.11642	0.540909	-1.96817	0.0392369
WDR26	HCC	ANT	2.66631	0.895707	-1.57374	0.0392499
SPIN1	HCC	ANT	2.7295	0.854857	-1.67488	0.0392927
MND1	HCC	ANT	17.0367	5.62897	-1.59771	0.0393058
NPC2	HCC	ANT	165.165	71.1796	-1.21438	0.0393145
C5orf22	HCC	ANT	1.01081	0.229234	-2.14062	0.0394027
CHCHD3	HCC	ANT	21.1828	7.89361	-1.42414	0.0394604
TRIM59	HCC	ANT	1.55987	0.42113	-1.88909	0.0394623
ZNF189	HCC	ANT	1.08161	0.241558	-2.16274	0.0395059
AGAP7	HCC	ANT	0.735308	0.115662	-2.66844	0.0395233
WBP11	HCC	ANT	23.6688	9.748	-1.27981	0.039548
ZNF75D	HCC	ANT	1.32639	0.29247	-2.18115	0.0396111
RFK	HCC	ANT	5.44958	1.81131	-1.58912	0.0396933
NOLC1	HCC	ANT	11.4966	4.56496	-1.33254	0.039703
MTDH	HCC	ANT	6.0411	2.41458	-1.32304	0.0397198
ZNF517	HCC	ANT	2.83746	0.636854	-2.15556	0.0397849
SYPL1	HCC	ANT	25.8025	10.2348	-1.33403	0.0398657
FAM156B	HCC	ANT	26.3074	9.50271	-1.46906	0.0399788
DYNLT1	HCC	ANT	110.472	45.1465	-1.29099	0.0399843
KDM6A	HCC	ANT	1.27826	0.363478	-1.81424	0.0401425
KLHL21	HCC	ANT	14.8054	5.71329	-1.37373	0.0402548
CCDC76	HCC	ANT	0.416751	0	-1.79769e+308	0.0405503
UQCRH	HCC	ANT	369.463	161.457	-1.19428	0.0406009
NIF3L1	HCC	ANT	8.18769	1.69115	-2.27545	0.0406039
ABAT	HCC	ANT	0.231151	0	-1.79769e+308	0.0406725
JUN	HCC	ANT	35.1778	14.8226	-1.24687	0.0406838
RBM28	HCC	ANT	11.6438	4.16492	-1.4832	0.0407514
PSMA2	HCC	ANT	88.8959	39.3834	-1.17453	0.0407952
ZBTB38	HCC	ANT	0.757296	0.215721	-1.81169	0.0407961
AMOTL2	HCC	ANT	3.29055	1.08301	-1.60329	0.0408923
EIF5	HCC	ANT	19.1826	8.076	-1.24809	0.0408968
CD109	HCC	ANT	2.61612	0.956124	-1.45216	0.0409011
COL17A1	HCC	ANT	6.37356	15.1665	1.25072	0.0409688
DDX3X	HCC	ANT	13.6087	5.16184	-1.39857	0.0409732
WRB	HCC	ANT	5.26828	1.3321	-1.98363	0.0410806
GNG12	HCC	ANT	4.73102	1.56669	-1.59443	0.0410812
C15orf29	HCC	ANT	2.66328	0.785605	-1.76133	0.0411968
TMEM2	HCC	ANT	3.76478	1.35432	-1.47499	0.041215
LOC645513	HCC	ANT	1.2792	0	-1.79769e+308	0.0412218
C1GALT1C1	HCC	ANT	9.90314	3.36437	-1.55755	0.0412754
FHOD3	HCC	ANT	1.59413	0.453805	-1.81263	0.0413309
CIR1	HCC	ANT	14.7531	5.75898	-1.35713	0.0413404
CUL2	HCC	ANT	1.5981	0.448774	-1.83229	0.0414075
LUZP6	HCC	ANT	12.6836	5.05632	-1.3268	0.041408
YWHAQ	HCC	ANT	36.2565	15.4253	-1.23294	0.0414197
SRPK1	HCC	ANT	8.23618	3.1921	-1.36747	0.0414574
TJP1	HCC	ANT	2.8145	0.946361	-1.57242	0.0415974
LRIF1	HCC	ANT	2.81974	0.738856	-1.9322	0.0416214
RIPK2	HCC	ANT	31.7382	13.5392	-1.22908	0.0416734
CLCN3	HCC	ANT	2.74563	0.749644	-1.87286	0.0417861
LAPTM4B	HCC	ANT	36.877	15.2792	-1.27115	0.0417888
KPNA3	HCC	ANT	1.77305	0.524684	-1.75671	0.0417974
PARP4	HCC	ANT	3.24485	1.13046	-1.52124	0.0418105
HNRNPA3	HCC	ANT	27.1842	12.4577	-1.12573	0.0418941
STAMBPL1	HCC	ANT	1.97583	0.454541	-2.11997	0.0420254
C1orf109	HCC	ANT	0.620464	0.0838814	-2.88692	0.0420413
AGK	HCC	ANT	2.77404	0.808578	-1.77853	0.0420657
CAPN7	HCC	ANT	1.78037	0.532205	-1.74213	0.0420695
FAP	HCC	ANT	0.441546	0.0600154	-2.87916	0.0421119
RAB11FIP2	HCC	ANT	0.896091	0.247809	-1.85442	0.042264
PPP2CA	HCC	ANT	26.9257	11.0883	-1.27995	0.0422879
C1QBP	HCC	ANT	220.125	82.7197	-1.41202	0.0424361
DCK	HCC	ANT	1.44927	0.335689	-2.11013	0.0424622
SPOCK2	HCC	ANT	2.56392	8.00438	1.64244	0.0424887
IGF2R	HCC	ANT	3.31028	1.17459	-1.4948	0.0424912
FTSJ1	HCC	ANT	41.205	15.6375	-1.39781	0.0425047
PROSC	HCC	ANT	3.08529	0.917661	-1.74937	0.0425143
LYST	HCC	ANT	0.106483	0.0118974	-3.1619	0.0425203
C16orf87	HCC	ANT	1.02307	0.161478	-2.66349	0.0426626
MICB	HCC	ANT	2.15269	0.532571	-2.01509	0.0426784
UBXN7	HCC	ANT	0.422113	0.0745583	-2.50119	0.0427251
STEAP2	HCC	ANT	5.20339	1.00632	-2.37037	0.0428258
PION	HCC	ANT	3.8592	1.26419	-1.61009	0.0429477
UHMK1	HCC	ANT	1.9824	0.619088	-1.67903	0.0429554
RCHY1	HCC	ANT	0.440682	0.0406083	-3.43989	0.0429697
ERICH1	HCC	ANT	4.16332	1.21987	-1.77101	0.042974
CCDC47	HCC	ANT	8.26153	3.13456	-1.39814	0.0430029
MAP7D1	HCC	ANT	29.4592	12.4449	-1.24316	0.0430481
DOCK1	HCC	ANT	0.935539	0.241618	-1.95307	0.0430651
C4BPA	HCC	ANT	10.4615	3.77332	-1.47118	0.0430899
KIAA1109	HCC	ANT	0.23138	0.0552011	-2.06749	0.0431243
TPBG	HCC	ANT	14.7206	5.38612	-1.45052	0.0435153
IFRD1	HCC	ANT	17.5862	7.23233	-1.28191	0.0435551
GNPTAB	HCC	ANT	1.95032	0.635202	-1.61842	0.0436374
BROX	HCC	ANT	0.56116	0.0558049	-3.32995	0.0436509
COQ10B	HCC	ANT	7.17676	2.37365	-1.59622	0.0436628
FAM206A	HCC	ANT	8.99824	3.18096	-1.50018	0.0436677
C6orf115	HCC	ANT	34.5772	12.5681	-1.46006	0.0436724
C21orf91	HCC	ANT	0.315697	0.0420211	-2.90936	0.0436786
AKR1B1	HCC	ANT	292.722	140.684	-1.05707	0.0437397
C9orf64	HCC	ANT	2.82705	0.779703	-1.8583	0.0438202
WDFY1	HCC	ANT	4.15882	1.47556	-1.49491	0.0439005
RSRC2	HCC	ANT	11.832	4.06617	-1.54095	0.0439174
SNAI2	HCC	ANT	0.817651	0.144549	-2.49992	0.0439286
PIK3CA	HCC	ANT	0.444673	0.079099	-2.49101	0.0439319
PRPF18	HCC	ANT	4.59384	1.37276	-1.74262	0.043963
ARF4	HCC	ANT	49.5017	20.9515	-1.24042	0.0439992
C20orf24	HCC	ANT	192.539	72.0938	-1.4172	0.0440558
DTD1	HCC	ANT	80.7965	34.902	-1.21098	0.0440585
PNO1	HCC	ANT	11.7867	4.28771	-1.45888	0.0441296
TAF4	HCC	ANT	2.15545	0.612722	-1.81468	0.0441683
CEP72	HCC	ANT	5.30501	1.62866	-1.70367	0.0442018
BRD1	HCC	ANT	5.65701	1.97209	-1.52032	0.0442795
CDV3	HCC	ANT	35.6485	14.4878	-1.29901	0.0443286
NRG1	HCC	ANT	9.94974	2.54383	-1.96766	0.0443866
DYNC1I2	HCC	ANT	4.75062	1.58592	-1.5828	0.0443905
CCT8	HCC	ANT	54.6254	23.8602	-1.19496	0.0444588
NUP205	HCC	ANT	5.71781	2.18909	-1.38513	0.0444787
FGL1	HCC	ANT	28.1083	10.0924	-1.47773	0.0444832
MSH2	HCC	ANT	2.51681	0.761784	-1.72414	0.0445016
RRAS2	HCC	ANT	5.96855	1.93904	-1.62203	0.044527
PSD3	HCC	ANT	0.744642	0.206072	-1.8534	0.0446438
RBM12B	HCC	ANT	0.48613	0.0819544	-2.56845	0.0446453
SF3B4	HCC	ANT	118.536	54.9427	-1.10932	0.0446666
AMD1	HCC	ANT	14.4797	5.49351	-1.39823	0.0446869
TMBIM4	HCC	ANT	19.6185	7.60494	-1.3672	0.0447318
TYW1	HCC	ANT	4.84309	1.63824	-1.56379	0.044802
SMAD2	HCC	ANT	1.56846	0.520286	-1.59197	0.0448438
AP3B1	HCC	ANT	1.77898	0.53129	-1.74348	0.0448489
RPS27L	HCC	ANT	66.4661	27.6802	-1.26376	0.0450698
TLE1	HCC	ANT	14.0208	5.48996	-1.3527	0.0450927
PDCD10	HCC	ANT	13.1977	4.57691	-1.52784	0.0451546
LOC283624	HCC	ANT	1.26588	0.227427	-2.47666	0.0451998
CDCA7	HCC	ANT	2.92404	0.779245	-1.90781	0.0452615
NDUFAF2	HCC	ANT	62.1612	25.3195	-1.29577	0.0452645
ZMYND11	HCC	ANT	3.89191	1.36445	-1.51216	0.0453578
C19orf40	HCC	ANT	7.29254	2.04495	-1.83436	0.0454041
FAM122B	HCC	ANT	11.7041	3.24761	-1.84956	0.0454194
CCDC15	HCC	ANT	0.155902	0.0156963	-3.31214	0.0454273
FEZ2	HCC	ANT	13.775	5.21013	-1.40266	0.0454313
KIAA0494	HCC	ANT	2.78101	0.976938	-1.50927	0.0454329
FAIM	HCC	ANT	13.6599	3.22316	-2.0834	0.0454581
PSTPIP2	HCC	ANT	0.489921	0.0799827	-2.61479	0.0456778
C21orf7	HCC	ANT	0.685768	0.0959842	-2.83685	0.0457333
SMAD7	HCC	ANT	7.09918	1.88761	-1.91109	0.0457639
C11orf61	HCC	ANT	1.82221	0.427464	-2.09182	0.045813
COL4A3BP	HCC	ANT	1.54567	0.432579	-1.8372	0.0459035
SOS1	HCC	ANT	1.0494	0.333827	-1.65239	0.0461184
PEX2	HCC	ANT	5.46477	1.82418	-1.58291	0.0461379
CCDC85B	HCC	ANT	598.954	1212.43	1.01738	0.0461749
MUC15	HCC	ANT	1.66262	0.350861	-2.24448	0.0462569
ZNF518A	HCC	ANT	0.237992	0.0489597	-2.28125	0.0462654
TIGD5	HCC	ANT	27.9931	10.6564	-1.39335	0.0464508
PAM	HCC	ANT	1.46543	0.376558	-1.96038	0.0464587
TAMM41	HCC	ANT	2.8974	0.644509	-2.16849	0.0465227
MTAP	HCC	ANT	2.7015	0.924765	-1.5466	0.0465772
CETN2	HCC	ANT	83.2986	36.2967	-1.19845	0.0465904
TXN	HCC	ANT	2298.9	1156.39	-0.991315	0.0466003
ZBTB41	HCC	ANT	0.424697	0.107903	-1.9767	0.0466341
ZNRF2	HCC	ANT	2.40422	0.665584	-1.85288	0.0466347
ANXA10	HCC	ANT	54.453	23.2746	-1.22625	0.04665
TMEM167A	HCC	ANT	5.29718	1.995	-1.40884	0.0466991
CBLC	HCC	ANT	2.88077	11.2193	1.96145	0.0467517
WDR67	HCC	ANT	1.43016	0.368307	-1.9572	0.0467631
KDM3B	HCC	ANT	1.79642	0.591776	-1.602	0.0468403
KLF6	HCC	ANT	11.9559	4.43927	-1.42933	0.0469305
NBN	HCC	ANT	3.66225	1.33805	-1.4526	0.0469449
CDK6	HCC	ANT	3.10532	1.23645	-1.32854	0.0470356
RASAL2	HCC	ANT	0.566451	0.143329	-1.98262	0.0470751
MAP2K4	HCC	ANT	3.83181	1.31345	-1.54467	0.0470993
ESCO2	HCC	ANT	0.640648	0.137622	-2.21882	0.0472127
SGMS1	HCC	ANT	1.09214	0.271659	-2.00729	0.0473547
HBA1	HCC	ANT	0.976995	6.23922	2.67494	0.0474172
PTCD3	HCC	ANT	3.77565	1.4434	-1.38726	0.0474451
VBP1	HCC	ANT	38.2907	16.3196	-1.23038	0.0475087
HMGB1	HCC	ANT	47.2817	22.2923	-1.08473	0.0475099
SLC35F5	HCC	ANT	1.31895	0.287898	-2.19576	0.0475262
MGST3	HCC	ANT	84.6708	37.9245	-1.15873	0.0476261
SMG1	HCC	ANT	0.970482	0.34048	-1.51113	0.0476276
GXYLT1	HCC	ANT	1.71951	0.589769	-1.54377	0.0476466
IFT88	HCC	ANT	0.945496	0.207948	-2.18484	0.0479519
SLC35B3	HCC	ANT	1.50911	0.134055	-3.4928	0.0480986
NSRP1	HCC	ANT	5.69778	2.09087	-1.4463	0.0481068
CSTF2T	HCC	ANT	1.62384	0.45727	-1.82829	0.0482552
PFKM	HCC	ANT	5.63687	1.94068	-1.53833	0.0482895
TAOK1	HCC	ANT	1.39646	0.476023	-1.55267	0.0483374
C1orf162	HCC	ANT	0.956442	0	-1.79769e+308	0.0483479
XK	HCC	ANT	0.145145	0	-1.79769e+308	0.0483479
SMEK2	HCC	ANT	2.68974	0.907602	-1.56733	0.0484094
ME1	HCC	ANT	7.58127	2.89269	-1.39003	0.048444
MPHOSPH6	HCC	ANT	9.42643	3.00196	-1.65081	0.0484794
GBAS	HCC	ANT	10.1192	3.55939	-1.5074	0.0485204
MORC3	HCC	ANT	0.315747	0.0527928	-2.58036	0.0486048
FKBP15	HCC	ANT	2.91033	0.988577	-1.55776	0.0486184
GPATCH8	HCC	ANT	1.29484	0.418522	-1.6294	0.0486836
BCKDHB	HCC	ANT	2.14367	0.379291	-2.49871	0.0487737
ESF1	HCC	ANT	0.940507	0.247638	-1.92521	0.0487938
RNF19A	HCC	ANT	2.44793	0.811763	-1.59243	0.0488003
MECOM	HCC	ANT	0.997193	0.262321	-1.92654	0.0488419
BAMBI	HCC	ANT	71.1291	31.8407	-1.15957	0.0488493
C9orf72	HCC	ANT	0.395636	0.0249322	-3.98809	0.0489809
CBWD2	HCC	ANT	9.75778	3.5233	-1.46963	0.0489879
SLC35A3	HCC	ANT	0.91382	0.169698	-2.42894	0.0490846
RRAGB	HCC	ANT	5.561	1.75202	-1.66633	0.0491454
AKAP11	HCC	ANT	0.140815	0.0236568	-2.57348	0.0492007
TEAD3	HCC	ANT	5.59999	1.90688	-1.55421	0.0492047
NR4A2	HCC	ANT	0.228257	0.0237256	-3.26614	0.0492335
GBP4	HCC	ANT	0.192344	0.731801	1.92776	0.049363
LOC100506433	HCC	ANT	0.445551	0.064385	-2.7908	0.0493666
RAB1A	HCC	ANT	20.7526	7.08159	-1.55115	0.0493976
CHAMP1	HCC	ANT	0.775008	0.155252	-2.3196	0.0494322
PNN	HCC	ANT	8.39175	3.34285	-1.32789	0.0494335
CBX3P2	HCC	ANT	0.576843	0.0601553	-3.26142	0.0495627
CUEDC1	HCC	ANT	7.6494	2.5081	-1.60875	0.0495674
MST4	HCC	ANT	0.991801	0.202009	-2.29563	0.0496236
KIAA1586	HCC	ANT	0.857968	0.19519	-2.13605	0.0496426
SNX7	HCC	ANT	13.7835	4.6622	-1.56386	0.0497063
GCLM	HCC	ANT	7.99144	3.04093	-1.39394	0.0497341
ETAA1	HCC	ANT	4.44226	1.62637	-1.44964	0.0498293
FTSJ2	HCC	ANT	25.5138	10.2622	-1.31394	0.0498384
RFX6	HCC	ANT	0.339745	0.0491044	-2.79053	0.0499508
UBE2A	HCC	ANT	44.049	17.066	-1.36799	0.0500162
SEC23A	HCC	ANT	3.45251	1.18438	-1.54352	0.0501696
DUSP7	HCC	ANT	5.07072	1.6617	-1.60953	0.0502633
NARS2	HCC	ANT	1.5145	0.271768	-2.4784	0.0503962
TOB1	HCC	ANT	2.74955	0.598541	-2.19967	0.050456
HIVEP3	HCC	ANT	1.26825	0.134671	-3.23532	0.0504939
DLST	HCC	ANT	9.28979	3.30749	-1.48991	0.0505284
USP25	HCC	ANT	0.587986	0.13917	-2.07894	0.050669
GATAD1	HCC	ANT	7.99137	3.15158	-1.34237	0.0506929
KIF18B	HCC	ANT	0.341465	0	-1.79769e+308	0.0507094
MGC16142	HCC	ANT	0.586995	0	-1.79769e+308	0.0507094
ZNF100	HCC	ANT	0.359204	0.0596269	-2.59077	0.0507391
FNBP1L	HCC	ANT	2.01911	0.600543	-1.74938	0.0508251
KCTD9	HCC	ANT	2.77544	0.911584	-1.60627	0.0508288
WWC3	HCC	ANT	1.14367	0.329927	-1.79345	0.0508376
SLC9A6	HCC	ANT	1.88283	0.544474	-1.78997	0.0508605
VPS35	HCC	ANT	9.00722	3.55963	-1.33935	0.0509111
SET	HCC	ANT	104.294	49.8036	-1.06633	0.051024
HNRNPA1	HCC	ANT	418.927	208.332	-1.00781	0.0510412
NRCAM	HCC	ANT	13.4168	5.46389	-1.29604	0.0511
BEAN1	HCC	ANT	0.339538	0	-1.79769e+308	0.0511019
HSPA2	HCC	ANT	1.15194	0.215204	-2.42028	0.0511061
TPM3	HCC	ANT	117.156	54.7501	-1.0975	0.0511566
ZNF12	HCC	ANT	1.90568	0.607405	-1.64957	0.0512353
BCAM	HCC	ANT	13.6565	33.4002	1.29027	0.0512408
PHF5A	HCC	ANT	20.9194	7.58212	-1.46417	0.0512468
KIAA0528	HCC	ANT	3.16316	1.12106	-1.4965	0.051258
TMEM237	HCC	ANT	1.05699	0.284661	-1.89264	0.0513232
TIMELESS	HCC	ANT	7.15781	2.84594	-1.33061	0.0513399
KPNA2	HCC	ANT	68.7012	31.5246	-1.12386	0.0514107
CCNG1	HCC	ANT	5.74494	2.03671	-1.49605	0.0514502
UBE2B	HCC	ANT	8.42346	3.13867	-1.42426	0.0515136
FRMD5	HCC	ANT	2.71428	0.744702	-1.86584	0.0515487
MARCKS	HCC	ANT	25.3164	11.4486	-1.1449	0.051629
NACA	HCC	ANT	870.296	435.938	-0.997382	0.0516478
TMEM209	HCC	ANT	1.78479	0.510222	-1.80656	0.0516914
RRM2B	HCC	ANT	1.82396	0.475506	-1.93954	0.0517379
RPRD1A	HCC	ANT	4.60036	1.71999	-1.41934	0.0517821
TTC32	HCC	ANT	2.84842	0.536422	-2.40872	0.0518014
RICTOR	HCC	ANT	0.870474	0.280493	-1.63383	0.051895
SEMA3E	HCC	ANT	3.88052	9.09403	1.22867	0.0519036
TADA1	HCC	ANT	2.21894	0.598249	-1.89105	0.0519448
ZNF621	HCC	ANT	1.27945	0.42796	-1.57997	0.0519534
LGALS3	HCC	ANT	106.936	47.2132	-1.17949	0.0521744
CEBPZ	HCC	ANT	13.5929	4.40057	-1.62709	0.0522093
CCNT2	HCC	ANT	1.52309	0.512773	-1.57061	0.0524016
KLF10	HCC	ANT	10.5694	4.16913	-1.34208	0.0524411
KIAA0947	HCC	ANT	1.45509	0.509136	-1.51499	0.0524856
OIP5	HCC	ANT	8.75535	2.63641	-1.73159	0.0525033
SOCS5	HCC	ANT	1.10632	0.307827	-1.84558	0.0525794
PBK	HCC	ANT	9.07516	3.25904	-1.47748	0.0526322
VCL	HCC	ANT	6.35214	2.36742	-1.42393	0.0526443
KCNE4	HCC	ANT	1.75571	0.466141	-1.91322	0.0526607
LTN1	HCC	ANT	0.310678	0.0694677	-2.161	0.0526762
ZMYM6NB	HCC	ANT	6.89407	1.8072	-1.9316	0.0526991
IGSF3	HCC	ANT	1.77045	0.573384	-1.62654	0.052807
SAMD9	HCC	ANT	0.79357	0.230434	-1.784	0.0528275
SLC25A5	HCC	ANT	550.147	276.972	-0.99008	0.0528282
UTP15	HCC	ANT	3.21416	1.10339	-1.5425	0.0528727
HTR2C	HCC	ANT	0.672462	0.132563	-2.34277	0.0528756
ACVR1	HCC	ANT	7.23829	2.62199	-1.46499	0.0529469
C18orf25	HCC	ANT	1.1448	0.319658	-1.84049	0.0529552
UBE2N	HCC	ANT	23.973	10.1573	-1.23889	0.0529943
RAB3GAP2	HCC	ANT	0.70029	0.19924	-1.81344	0.0531193
DR1	HCC	ANT	2.89434	0.915962	-1.65987	0.0531351
MDN1	HCC	ANT	0.0861563	0.0148105	-2.54034	0.0532028
ATF6B	HCC	ANT	5.61746	1.9088	-1.55725	0.0532417
DGCR9	HCC	ANT	0.352585	0	-1.79769e+308	0.053326
LINC00525	HCC	ANT	0.714842	0	-1.79769e+308	0.053326
TNFRSF11B	HCC	ANT	0.258805	0	-1.79769e+308	0.053326
COPB2	HCC	ANT	13.0841	5.38774	-1.28006	0.0534493
FAM41C	HCC	ANT	1.22817	0.248127	-2.30736	0.0534508
PCBP2	HCC	ANT	68.9804	27.4946	-1.32704	0.0536079
HNRNPC	HCC	ANT	66.3864	30.2155	-1.1356	0.0536938
FMN2	HCC	ANT	0.523206	0.120655	-2.11649	0.053758
CALY	HCC	ANT	0.109311	1.37384	3.6517	0.0538161
TNKS2	HCC	ANT	0.807803	0.221201	-1.86865	0.0538663
SPIN3	HCC	ANT	2.64147	0.586405	-2.17137	0.0539888
ADAM17	HCC	ANT	0.231743	0.0254086	-3.18913	0.0540578
KIAA0101	HCC	ANT	10.2928	3.1408	-1.71244	0.0541494
CDH17	HCC	ANT	8.94246	3.62723	-1.3018	0.0541656
DYNLL1	HCC	ANT	315.359	140.578	-1.16562	0.0542747
GNL3	HCC	ANT	60.0848	23.1567	-1.37557	0.0543131
SNX30	HCC	ANT	1.63442	0.565239	-1.53185	0.0543253
PFN2	HCC	ANT	57.5852	24.2804	-1.24591	0.054476
TMEM51	HCC	ANT	11.7864	4.21614	-1.48313	0.0545278
PLEKHB2	HCC	ANT	15.0988	6.14823	-1.29619	0.0545497
GORASP1	HCC	ANT	7.56577	2.862	-1.40246	0.0545502
GK5	HCC	ANT	0.68582	0.181949	-1.9143	0.0546164
PDGFA	HCC	ANT	10.1363	3.29532	-1.62104	0.0546573
LOC440354	HCC	ANT	2.20405	0.689333	-1.67688	0.0546701
ARHGAP29	HCC	ANT	1.04322	0.351442	-1.56969	0.0547067
RNF216	HCC	ANT	7.6055	3.12714	-1.2822	0.0547131
C14orf109	HCC	ANT	12.6659	3.02405	-2.06639	0.0547428
FAM214A	HCC	ANT	1.23535	0.365282	-1.75784	0.0547681
PTPN1	HCC	ANT	6.09706	2.2672	-1.4272	0.0548419
SUCLG2	HCC	ANT	13.9604	5.68306	-1.2966	0.0549686
NECAP1	HCC	ANT	3.46891	1.01994	-1.76599	0.0550601
TSPAN14	HCC	ANT	10.0045	4.0819	-1.29333	0.0550645
TMED10	HCC	ANT	12.0805	5.07463	-1.25131	0.0550738
C1GALT1	HCC	ANT	2.11487	0.763967	-1.46899	0.0550993
HNRNPA0	HCC	ANT	34.4004	15.022	-1.19535	0.0552288
DDX47	HCC	ANT	28.3994	10.8674	-1.38586	0.0552403
SSX2IP	HCC	ANT	1.54357	0.509782	-1.59832	0.055273
EPHA2	HCC	ANT	15.1781	6.2329	-1.28401	0.0553167
ACBD3	HCC	ANT	2.23933	0.721661	-1.63367	0.0554099
IKZF4	HCC	ANT	1.08455	0.315098	-1.78322	0.0554223
ZFAND3	HCC	ANT	7.59787	2.84481	-1.41726	0.0555253
HSPA14	HCC	ANT	8.81299	3.19105	-1.4656	0.0555582
SENP1	HCC	ANT	2.33867	0.80018	-1.54729	0.0555867
CSNK1E	HCC	ANT	14.1167	5.60241	-1.33329	0.055671
CNIH	HCC	ANT	10.048	3.48307	-1.52848	0.0557716
ADNP2	HCC	ANT	3.57674	1.32506	-1.43259	0.0558265
PDE6D	HCC	ANT	9.51624	3.15078	-1.59468	0.0559183
WNT5A	HCC	ANT	1.3785	0.37716	-1.86986	0.0560258
TWSG1	HCC	ANT	3.81619	1.38185	-1.46553	0.0560928
RTKN2	HCC	ANT	0.533309	0.142334	-1.90569	0.0560944
GOPC	HCC	ANT	1.46425	0.439827	-1.73515	0.05615
CXCL1	HCC	ANT	45.6001	19.2155	-1.24676	0.0561993
HECTD1	HCC	ANT	1.61192	0.585137	-1.46194	0.0562356
DPYS	HCC	ANT	0.333647	0	-1.79769e+308	0.0562457
FOXE3	HCC	ANT	0.854199	0	-1.79769e+308	0.0562457
PCDHB5	HCC	ANT	1.36539	0.325073	-2.07048	0.0563409
PGAM1	HCC	ANT	113.618	54.0259	-1.07246	0.0563549
WDR61	HCC	ANT	15.1411	5.44814	-1.47463	0.0564198
CKAP5	HCC	ANT	4.62133	1.83587	-1.33184	0.0564487
MRPL1	HCC	ANT	9.61246	3.48331	-1.46445	0.0564538
NDEL1	HCC	ANT	11.5124	4.44972	-1.3714	0.0565116
KCMF1	HCC	ANT	8.80211	3.89505	-1.17621	0.0565139
TMX3	HCC	ANT	2.14405	0.723617	-1.56704	0.0565629
CDK13	HCC	ANT	2.2384	0.779295	-1.52223	0.0567357
CCL5	HCC	ANT	4.81442	13.3155	1.46768	0.0567626
ATXN1	HCC	ANT	1.50587	0.45145	-1.73796	0.0567816
PLEKHA7	HCC	ANT	1.24944	0.357812	-1.80401	0.0567957
UTRN	HCC	ANT	0.767901	0.263575	-1.54271	0.0568599
IFT81	HCC	ANT	0.791202	0.11512	-2.78091	0.0569249
ERF	HCC	ANT	25.9808	11.0211	-1.23718	0.05702
METTL10	HCC	ANT	1.87971	0.522301	-1.84755	0.0570931
HLTF	HCC	ANT	1.0222	0.210054	-2.28284	0.0571271
ROBO1	HCC	ANT	9.70464	4.09076	-1.24631	0.0572435
PDPK1	HCC	ANT	1.04726	0.281171	-1.8971	0.0572634
NCF2	HCC	ANT	1.52528	0.298712	-2.35225	0.0572794
BRP44	HCC	ANT	28.286	10.6906	-1.40374	0.0572819
UBD	HCC	ANT	344.711	171.94	-1.00348	0.0573275
PLSCR1	HCC	ANT	2.54857	0.73834	-1.78733	0.0574732
ITM2B	HCC	ANT	33.4385	14.6109	-1.19447	0.0575117
ACAP2	HCC	ANT	0.827486	0.252794	-1.71077	0.0575735
ARMCX1	HCC	ANT	2.14041	0.583296	-1.87559	0.0576767
TCEAL4	HCC	ANT	52.1698	21.3794	-1.287	0.0576805
YOD1	HCC	ANT	1.16235	0.370545	-1.64933	0.0577306
TIFA	HCC	ANT	0.875604	0.201167	-2.12189	0.0577359
PNPT1	HCC	ANT	3.72992	1.41537	-1.39797	0.0577667
ERRFI1	HCC	ANT	18.1505	7.95036	-1.19091	0.0577929
KRIT1	HCC	ANT	1.16101	0.323472	-1.84367	0.0578165
LOC729156	HCC	ANT	5.40493	1.52983	-1.8209	0.0578835
LYN	HCC	ANT	8.29497	3.21967	-1.36532	0.057892
PLAG1	HCC	ANT	0.592439	0.164116	-1.85195	0.0579624
EDEM3	HCC	ANT	0.92038	0.284301	-1.69481	0.0581388
PDCD5	HCC	ANT	286.819	137.378	-1.06199	0.0581411
NID1	HCC	ANT	5.1679	2.05133	-1.33302	0.0582007
MIR3648	HCC	ANT	87.4894	349.06	1.9963	0.0582291
SNHG1	HCC	ANT	42.9618	17.9798	-1.25667	0.0583354
PTBP3	HCC	ANT	10.3427	3.66285	-1.49758	0.0584503
GNAI1	HCC	ANT	3.61132	1.17161	-1.62403	0.0585242
FRMD4A	HCC	ANT	0.114685	0.0128951	-3.15277	0.0585345
CHRNB1	HCC	ANT	1.72665	0.418831	-2.04354	0.0586276
FAM72B	HCC	ANT	1.46038	0.377463	-1.95194	0.0587683
EIF2D	HCC	ANT	8.83792	2.90946	-1.60295	0.0589873
TBL1XR1	HCC	ANT	8.00937	3.52568	-1.18379	0.0589918
CENPC1	HCC	ANT	0.592982	0.136708	-2.11689	0.0589984
MTERFD1	HCC	ANT	12.8989	4.90807	-1.39402	0.0590069
CACYBP	HCC	ANT	22.8107	10.3258	-1.14345	0.0590428
LGALS9C	HCC	ANT	0.0904097	0.741586	3.03607	0.0590805
KRR1	HCC	ANT	7.80981	2.8259	-1.46658	0.0592007
RRM1	HCC	ANT	14.9821	6.44167	-1.21774	0.05923
FAM179B	HCC	ANT	0.114418	0.0130446	-3.13279	0.0592583
TBPL1	HCC	ANT	5.3756	1.65047	-1.70355	0.0593196
BTN2A2	HCC	ANT	1.23564	0.284175	-2.12041	0.0593314
HIPK1	HCC	ANT	1.17115	0.363322	-1.6886	0.0593475
KIAA0564	HCC	ANT	0.288968	0.028393	-3.3473	0.0593613
DIRAS1	HCC	ANT	0.645602	0.115008	-2.48892	0.0593667
SH3GLB1	HCC	ANT	6.48158	2.6437	-1.29379	0.0593963
PRODH	HCC	ANT	44.5307	96.9181	1.12197	0.0594241
TNFAIP3	HCC	ANT	3.86044	1.44605	-1.41665	0.0595242
CSDC2	HCC	ANT	0.332434	0	-1.79769e+308	0.0595324
LINC00341	HCC	ANT	0.217144	0	-1.79769e+308	0.0595324
2015-03-04	HCC	ANT	0.146858	0	-1.79769e+308	0.0595324
RASGEF1B	HCC	ANT	0.248073	0	-1.79769e+308	0.0595324
QKI	HCC	ANT	0.693533	0.151205	-2.19746	0.0596146
OLA1	HCC	ANT	14.0054	5.64205	-1.31169	0.0596367
HNRPLL	HCC	ANT	3.40193	1.02985	-1.72392	0.0596453
OSTM1	HCC	ANT	1.99537	0.676742	-1.55997	0.0597084
SRSF7	HCC	ANT	28.9647	12.0118	-1.26984	0.0598165
MUC1	HCC	ANT	70.3008	178.337	1.34299	0.0598548
DNAJC22	HCC	ANT	4.22826	1.27294	-1.7319	0.0598576
UGCG	HCC	ANT	1.43518	0.224525	-2.67629	0.0599538
GPR115	HCC	ANT	0.503277	0.0904578	-2.47604	0.0600931
LAMA3	HCC	ANT	2.33688	0.701304	-1.73647	0.0601334
ZNF304	HCC	ANT	0.513504	0.114355	-2.16685	0.0601345
ST8SIA1	HCC	ANT	0.0229211	0.128446	2.48641	0.0602226
UBE3C	HCC	ANT	7.11481	2.89444	-1.29754	0.0602307
MFN2	HCC	ANT	8.74593	3.58762	-1.28559	0.0602789
IRAK1BP1	HCC	ANT	1.14858	0.17737	-2.69502	0.0603999
TFAM	HCC	ANT	3.81719	1.25657	-1.60302	0.0604102
TCF7	HCC	ANT	5.67862	2.1144	-1.42529	0.0604487
SMURF2	HCC	ANT	2.17595	0.716795	-1.60201	0.0604835
TMEM98	HCC	ANT	1.26654	0.0815265	-3.95748	0.0606207
PDE12	HCC	ANT	3.73248	1.32504	-1.4941	0.0606523
CALD1	HCC	ANT	7.07751	2.50298	-1.49959	0.0607129
UBE2Q1	HCC	ANT	63.7332	31.3011	-1.02583	0.0607545
NUP37	HCC	ANT	14.5189	5.32423	-1.44729	0.0607633
FAM108B1	HCC	ANT	4.35399	1.53759	-1.50166	0.0608542
CTAGE6P	HCC	ANT	0.208245	0.0213391	-3.28671	0.0608545
S100A10	HCC	ANT	4566.6	2477.9	-0.882004	0.0608728
KNTC1	HCC	ANT	3.21042	1.26495	-1.34368	0.0609867
TOMM34	HCC	ANT	27.3086	11.8726	-1.20172	0.0610861
ZNF461	HCC	ANT	0.506463	0.100899	-2.32755	0.0611283
RFC5	HCC	ANT	8.62247	3.03553	-1.50615	0.0611337
FBXW11	HCC	ANT	2.23379	0.7347	-1.60426	0.061136
DHX35	HCC	ANT	2.36139	0.668494	-1.82065	0.061139
CTNNA1	HCC	ANT	32.7402	15.51	-1.07787	0.0612213
FNTA	HCC	ANT	14.1926	5.38524	-1.39806	0.0612234
CSTF2	HCC	ANT	14.9806	6.05279	-1.30743	0.0612327
LRRC37A3	HCC	ANT	3.22861	1.2574	-1.36047	0.0612748
NKAP	HCC	ANT	27.5903	11.7786	-1.22799	0.0614024
DNAJC1	HCC	ANT	7.97619	3.00357	-1.40902	0.0614479
ACAA2	HCC	ANT	40.4638	18.1846	-1.15391	0.061548
IFIH1	HCC	ANT	0.64343	0.15021	-2.09881	0.0615547
PSMD12	HCC	ANT	21.7946	9.03565	-1.27027	0.061569
FASTKD1	HCC	ANT	2.0744	0.640248	-1.69599	0.0616853
SMARCA5	HCC	ANT	4.14484	1.73878	-1.25324	0.0617455
ORAOV1	HCC	ANT	6.09547	2.11445	-1.52746	0.0618177
SOX9	HCC	ANT	6.1136	2.37591	-1.36355	0.0618746
ART4	HCC	ANT	0.88327	0.13874	-2.67047	0.0620267
RBM39	HCC	ANT	48.7951	21.179	-1.2041	0.0620668
CCL28	HCC	ANT	1.08766	0.126058	-3.10907	0.0621186
PCF11	HCC	ANT	1.65576	0.584466	-1.50231	0.062206
NINL	HCC	ANT	4.21057	1.58356	-1.41085	0.062236
FAM54A	HCC	ANT	6.1664	1.87913	-1.71436	0.0622438
ADH5	HCC	ANT	24.4845	10.8919	-1.16861	0.0622734
DLGAP5	HCC	ANT	3.0702	1.04369	-1.55665	0.0622742
YEATS2	HCC	ANT	2.06024	0.749318	-1.45916	0.0622995
C1S	HCC	ANT	28.9328	12.9178	-1.16335	0.0624059
LURAP1L	HCC	ANT	1.45921	0.376714	-1.95364	0.0624082
TBC1D23	HCC	ANT	3.21751	1.08111	-1.57344	0.0624287
MASTL	HCC	ANT	1.72503	0.474318	-1.86269	0.0624407
NEK2	HCC	ANT	4.9007	1.3694	-1.83944	0.0624748
ZNF532	HCC	ANT	2.85007	1.10323	-1.36926	0.0625023
ZNF273	HCC	ANT	0.258652	0.0316419	-3.0311	0.0625205
RFX8	HCC	ANT	0.729141	0.114982	-2.6648	0.0625837
TMED5	HCC	ANT	2.59634	0.971714	-1.41788	0.0626517
KIAA0146	HCC	ANT	3.2939	1.14383	-1.52593	0.0627768
SLC44A1	HCC	ANT	10.8002	4.67515	-1.20797	0.0628111
SCFD1	HCC	ANT	6.8133	2.56821	-1.40759	0.0628811
GTF2B	HCC	ANT	9.36727	3.46255	-1.4358	0.062889
PSMA1	HCC	ANT	68.5685	29.7775	-1.20332	0.062906
SCLT1	HCC	ANT	0.352386	0.0640157	-2.46066	0.0629553
UBE2D1	HCC	ANT	1.73806	0.507491	-1.77602	0.0630425
CCNB1	HCC	ANT	31.6763	14.3018	-1.14721	0.0630436
RACGAP1	HCC	ANT	8.70637	3.53722	-1.29946	0.0630684
UBXN4	HCC	ANT	7.77596	3.2782	-1.24612	0.063121
NTN4	HCC	ANT	2.60501	0.876916	-1.57078	0.0631397
MORF4L1	HCC	ANT	41.5122	18.269	-1.18414	0.0632283
PAX5	HCC	ANT	0.0336356	0.37009	3.45981	0.0632454
C14orf55	HCC	ANT	0.16498	0	-1.79769e+308	0.0632684
GRHL1	HCC	ANT	0.142456	0	-1.79769e+308	0.0632684
HACE1	HCC	ANT	0.104596	0	-1.79769e+308	0.0632684
PLA2G3	HCC	ANT	0.244019	0	-1.79769e+308	0.0632684
PCSK9	HCC	ANT	7.50691	2.86479	-1.38979	0.0632739
PSMD6	HCC	ANT	84.6471	39.1937	-1.11084	0.0633277
XXYLT1	HCC	ANT	2.93085	0.908719	-1.68941	0.0633364
HOXB6	HCC	ANT	6.36274	0.52612	-3.59618	0.0633441
ZCCHC8	HCC	ANT	2.01628	0.688258	-1.55067	0.0634009
UBE2C	HCC	ANT	178.554	68.2227	-1.38804	0.0634542
CPNE8	HCC	ANT	0.88723	0.230302	-1.94578	0.0634701
GLUD1	HCC	ANT	20.5676	9.21026	-1.15906	0.0634949
MSC	HCC	ANT	236.527	117.569	-1.00849	0.0635681
FAM83D	HCC	ANT	3.65764	1.12648	-1.69909	0.0636327
FAF2	HCC	ANT	5.17145	2.06196	-1.32655	0.0638544
ZMPSTE24	HCC	ANT	5.50995	2.10788	-1.38625	0.0639687
C8orf4	HCC	ANT	4.23468	1.42944	-1.5668	0.063986
ZNF468	HCC	ANT	0.365958	0.0456313	-3.00358	0.0641748
OSGEPL1	HCC	ANT	1.03406	0.235136	-2.13675	0.064188
CSRNP2	HCC	ANT	2.87328	1.03253	-1.47651	0.0641927
FOXA3	HCC	ANT	1.57443	5.07641	1.68898	0.0643023
NREP	HCC	ANT	2.72689	0.714214	-1.93283	0.0643654
HP1BP3	HCC	ANT	6.66333	2.73975	-1.2822	0.0644281
RPS28	HCC	ANT	4521.6	8396.14	0.892894	0.0644785
ZSCAN30	HCC	ANT	0.184887	0	-1.79769e+308	0.0645589
CDK2AP1	HCC	ANT	109.557	51.4314	-1.09097	0.064589
ZNF675	HCC	ANT	0.525001	0.105776	-2.31131	0.0645901
SNRPA1	HCC	ANT	84.0098	38.4241	-1.12855	0.0646109
RAB14	HCC	ANT	13.7621	6.21516	-1.14684	0.0646258
APLF	HCC	ANT	0.289691	0.0534376	-2.43859	0.0646978
COPS4	HCC	ANT	6.42364	2.2465	-1.51571	0.0647233
UBXN8	HCC	ANT	3.92482	1.19785	-1.71218	0.0647724
C14orf132	HCC	ANT	0.149459	0.0236975	-2.65694	0.0648529
AREG	HCC	ANT	4.13176	1.25785	-1.7158	0.0649101
TAF12	HCC	ANT	7.78625	2.47279	-1.65479	0.0649125
POLR3G	HCC	ANT	0.558548	0.127576	-2.13032	0.0649938
MLF1IP	HCC	ANT	17.2702	7.58738	-1.18661	0.0650066
PARP2	HCC	ANT	4.66973	1.556	-1.5855	0.0650866
AGAP4	HCC	ANT	1.29671	0.327708	-1.98437	0.0651266
RBFOX2	HCC	ANT	2.712	0.996543	-1.44436	0.0651771
IKZF5	HCC	ANT	1.20205	0.260135	-2.20817	0.0652115
MUC5B	HCC	ANT	0.0516666	0.203975	1.98109	0.0652178
POLE3	HCC	ANT	27.5273	11.4066	-1.27099	0.0652868
MOB1A	HCC	ANT	3.34717	0.91489	-1.87127	0.065386
IARS2	HCC	ANT	11.2621	3.18965	-1.82001	0.0654475
C20orf3	HCC	ANT	46.6444	21.4358	-1.12168	0.0655636
ARHGEF35	HCC	ANT	8.82216	3.4733	-1.34482	0.0655744
TBC1D4	HCC	ANT	0.36394	0.0832254	-2.1286	0.0656331
AGPAT9	HCC	ANT	8.88287	3.31614	-1.42152	0.0656924
PLK2	HCC	ANT	10.3774	4.03571	-1.36255	0.0657073
BCOR	HCC	ANT	1.3602	0.413705	-1.71714	0.0657522
FBXO30	HCC	ANT	1.03584	0.17967	-2.52739	0.0657573
GPX8	HCC	ANT	3.03991	1.1146	-1.4475	0.0657774
BAG2	HCC	ANT	6.10959	2.19727	-1.47536	0.0660205
NIPAL3	HCC	ANT	1.25164	0.397598	-1.65443	0.0661101
RLF	HCC	ANT	0.522477	0.145872	-1.84067	0.0661182
SCG2	HCC	ANT	0.231227	0.0274734	-3.0732	0.0662296
FAM167A	HCC	ANT	0.660189	0.142275	-2.2142	0.066238
FOXQ1	HCC	ANT	35.9291	15.209	-1.24023	0.0663317
MCCC2	HCC	ANT	5.10243	1.94448	-1.3918	0.06637
SUMO3	HCC	ANT	35.2665	15.7424	-1.16365	0.0663714
LPIN2	HCC	ANT	2.7675	0.9688	-1.51431	0.0664769
SNX16	HCC	ANT	0.348381	0.0248974	-3.80659	0.0665166
NDUFA12	HCC	ANT	192.38	88.3779	-1.1222	0.0665674
PAPOLA	HCC	ANT	9.85187	3.88842	-1.34121	0.066579
INO80C	HCC	ANT	70.5806	29.1039	-1.27806	0.066631
TMEM165	HCC	ANT	15.1082	6.07168	-1.31516	0.0666924
AGTR1	HCC	ANT	2.86901	0.726531	-1.98146	0.0667385
PROX1	HCC	ANT	0.0362354	0.286183	2.98147	0.06674
CEP170	HCC	ANT	0.735111	0.212496	-1.79053	0.0667404
NT5C2	HCC	ANT	6.98188	2.58138	-1.43547	0.0668589
PPP4R1	HCC	ANT	22.617	10.5276	-1.10322	0.0668841
DDX59	HCC	ANT	2.03225	0.604383	-1.74955	0.0670419
C19orf33	HCC	ANT	3644.36	6801.84	0.90026	0.0670547
TIPARP	HCC	ANT	1.69954	0.509014	-1.73936	0.067081
PLEKHH2	HCC	ANT	1.42028	0.512509	-1.47053	0.0670908
TERC	HCC	ANT	0.305884	3.43003	3.48716	0.0671745
PCDHB2	HCC	ANT	4.07971	1.3471	-1.59861	0.0672872
ARL6IP5	HCC	ANT	45.6119	21.7238	-1.07013	0.0672994
SMURF1	HCC	ANT	26.0274	12.3106	-1.08013	0.0673455
KLF9	HCC	ANT	2.07229	0.725846	-1.51349	0.0673911
RNF144A	HCC	ANT	1.03876	0.206998	-2.32717	0.0673954
MFSD1	HCC	ANT	10.1267	3.98823	-1.34434	0.067428
ETV3L	HCC	ANT	0	0.252551	1.79769e+308	0.067486
NIM1	HCC	ANT	0	0.211196	1.79769e+308	0.067486
TMEM43	HCC	ANT	21.0177	9.53984	-1.13957	0.0675212
RAB28	HCC	ANT	3.02861	0.865111	-1.8077	0.0675479
SH3TC2	HCC	ANT	0.0154404	0	-1.79769e+308	0.0675554
LOC100128288	HCC	ANT	0.50937	0.0826647	-2.62337	0.0675615
HLA-DOB	HCC	ANT	0.42281	0	-1.79769e+308	0.067566
IGDCC4	HCC	ANT	0.0934397	0	-1.79769e+308	0.067566
SELE	HCC	ANT	0.106561	0	-1.79769e+308	0.067566
MITD1	HCC	ANT	12.0712	4.23401	-1.51148	0.0675961
COPS5	HCC	ANT	22.174	9.13821	-1.27889	0.0677099
OPA1	HCC	ANT	3.50933	1.37113	-1.35583	0.0678251
MAU2	HCC	ANT	4.20571	1.6103	-1.38502	0.0678326
KPNA6	HCC	ANT	2.66335	1.05428	-1.33698	0.0678584
MRPL18	HCC	ANT	41.5793	17.2428	-1.26987	0.0678623
KPNA1	HCC	ANT	3.50291	1.4379	-1.28459	0.0678713
FAM122A	HCC	ANT	1.80291	0.552421	-1.70649	0.0679891
TLR6	HCC	ANT	0.914832	0.28616	-1.67668	0.0680225
RNF11	HCC	ANT	4.11451	1.50264	-1.45322	0.0681799
C3orf26	HCC	ANT	25.1826	9.46105	-1.41235	0.0681823
MRPS23	HCC	ANT	47.8823	21.7456	-1.13877	0.0681967
SNAI1	HCC	ANT	7.88737	2.84645	-1.47038	0.0682641
FAM53A	HCC	ANT	0.421814	0	-1.79769e+308	0.0682955
CTCF	HCC	ANT	7.75584	3.10917	-1.31876	0.0683404
ANKRD13C	HCC	ANT	0.987735	0.317951	-1.63532	0.0683769
C11orf58	HCC	ANT	17.4169	8.09956	-1.10458	0.0683903
ATP1B3	HCC	ANT	32.427	14.5586	-1.15532	0.0684178
LOC100170939	HCC	ANT	0.939245	0	-1.79769e+308	0.0684311
RDX	HCC	ANT	1.56471	0.53454	-1.54953	0.0684936
DNAJB6	HCC	ANT	32.1756	11.333	-1.50544	0.0685031
UPF3A	HCC	ANT	4.43115	1.26046	-1.81373	0.0685608
USP18	HCC	ANT	0.854976	0.160912	-2.40961	0.0686174
AQP1	HCC	ANT	10.9845	4.30581	-1.35111	0.0686223
EIF2S2	HCC	ANT	74.4184	37.5186	-0.988054	0.0686607
RIF1	HCC	ANT	1.12648	0.405568	-1.47381	0.0687512
PRLR	HCC	ANT	0.13205	0.0240632	-2.45618	0.068796
CCDC6	HCC	ANT	4.55016	1.87743	-1.27716	0.0687999
TEFM	HCC	ANT	4.56168	1.40081	-1.70331	0.0689185
CCZ1	HCC	ANT	16.496	6.84318	-1.26938	0.0690677
LAPTM4A	HCC	ANT	18.7761	7.5362	-1.31699	0.069076
INTS12	HCC	ANT	8.21021	3.06058	-1.42361	0.0691864
KLHL5	HCC	ANT	2.53734	1.0527	-1.26922	0.069395
EAPP	HCC	ANT	16.3349	6.62326	-1.30234	0.0694453
UXS1	HCC	ANT	22.5084	9.6471	-1.22229	0.0694881
PTEN	HCC	ANT	4.76688	1.96656	-1.27737	0.0695002
MRPS28	HCC	ANT	37.1878	14.4602	-1.36274	0.0695305
RNF13	HCC	ANT	3.79335	1.3417	-1.49941	0.069531
ANKRD46	HCC	ANT	0.56957	0.108659	-2.39007	0.0695498
ATP6V1H	HCC	ANT	17.9604	7.27138	-1.30452	0.0695749
ABCA1	HCC	ANT	0.941864	0.331639	-1.50591	0.0696754
LUC7L3	HCC	ANT	11.5593	4.16212	-1.47366	0.0696783
PTPRB	HCC	ANT	0.754933	0.256473	-1.55754	0.069691
SNX10	HCC	ANT	2.93279	0.953908	-1.62035	0.0696943
SRSF4	HCC	ANT	19.3465	8.28446	-1.2236	0.0697223
MTF2	HCC	ANT	1.80804	0.544086	-1.73252	0.0697282
PODXL	HCC	ANT	2.44443	0.922705	-1.40556	0.0697587
LARP1	HCC	ANT	12.7739	6.02392	-1.08442	0.0699861
MIS18A	HCC	ANT	6.01653	2.08561	-1.52846	0.0699986
FAM190B	HCC	ANT	0.824862	0.273396	-1.59316	0.0700041
HIST1H2BK	HCC	ANT	76.0156	32.4762	-1.22691	0.070013
HES1	HCC	ANT	33.8547	14.6519	-1.20827	0.0700501
ACVR1B	HCC	ANT	3.64033	1.35902	-1.4215	0.0700505
ARSJ	HCC	ANT	0.621233	0.161525	-1.94338	0.0700892
CWC27	HCC	ANT	4.10627	1.49898	-1.45385	0.0701366
CBX1	HCC	ANT	5.5761	2.07177	-1.42839	0.0702291
MRFAP1L1	HCC	ANT	22.8816	9.50489	-1.26744	0.0702571
CBR1	HCC	ANT	129.842	63.1041	-1.04095	0.070279
FSBP	HCC	ANT	0.875899	0	-1.79769e+308	0.0704712
TPT1	HCC	ANT	600.946	312.93	-0.941393	0.0704858
EIF2AK3	HCC	ANT	0.611781	0.155145	-1.9794	0.0705366
NPM1	HCC	ANT	316.527	143.319	-1.1431	0.0707154
PPWD1	HCC	ANT	3.68689	1.01471	-1.86133	0.0709095
TIMM21	HCC	ANT	7.30756	2.58523	-1.4991	0.0709472
DEGS1	HCC	ANT	20.9753	9.20242	-1.18861	0.0709502
ZCCHC3	HCC	ANT	6.67611	2.49397	-1.42056	0.0710454
AFF4	HCC	ANT	1.18333	0.440101	-1.42694	0.0710544
C15orf24	HCC	ANT	63.835	28.1925	-1.17904	0.0710883
PALB2	HCC	ANT	1.0746	0.331845	-1.69522	0.0711097
AKD1	HCC	ANT	0.159296	0	-1.79769e+308	0.0711158
CCDC59	HCC	ANT	23.5662	10.2227	-1.20495	0.0711379
VASP	HCC	ANT	55.8953	26.9916	-1.05022	0.0711697
NFYB	HCC	ANT	5.16307	2.06318	-1.32336	0.0712445
HERC2P9	HCC	ANT	1.30165	0.349538	-1.89682	0.0712783
TUBA1A	HCC	ANT	5.61869	1.87176	-1.58584	0.0713085
CPS1	HCC	ANT	0.0945002	0	-1.79769e+308	0.0713184
ECM1	HCC	ANT	31.8029	13.4565	-1.24086	0.0713454
C12orf65	HCC	ANT	9.42681	3.54242	-1.41203	0.0714516
CNFN	HCC	ANT	18.6432	52.4871	1.49331	0.071559
MIS12	HCC	ANT	1.68984	0.499721	-1.75769	0.0716169
TMEM192	HCC	ANT	1.71734	0.591626	-1.53742	0.071702
RPLP1	HCC	ANT	13500.9	25082.8	0.893648	0.0717342
FADD	HCC	ANT	39.6896	17.5699	-1.17565	0.0717358
ALS2CR8	HCC	ANT	0.0757503	0	-1.79769e+308	0.0717809
HELLS	HCC	ANT	1.69187	0.545906	-1.6319	0.0718132
NES	HCC	ANT	53.5325	27.8927	-0.940528	0.0718418
GBP3	HCC	ANT	3.20107	1.17745	-1.44288	0.0718526
CACNA2D4	HCC	ANT	2.41187	0.887739	-1.44195	0.0718947
C2orf47	HCC	ANT	7.15204	1.75166	-2.02963	0.0719448
SHOC2	HCC	ANT	2.90483	1.09499	-1.40754	0.0719721
G2E3	HCC	ANT	0.488826	0.131898	-1.8899	0.0720227
MAEA	HCC	ANT	18.3885	7.23765	-1.34521	0.0720553
MTERF	HCC	ANT	2.54499	0.82939	-1.61753	0.0721054
CD58	HCC	ANT	17.9696	6.17059	-1.54208	0.0721198
ENAH	HCC	ANT	2.23483	0.9187	-1.2825	0.0721266
RASGEF1A	HCC	ANT	0.0366868	0.278507	2.92438	0.0721267
SRRM1	HCC	ANT	3.96648	1.56499	-1.3417	0.0721732
FBXW2	HCC	ANT	3.00489	1.25568	-1.25884	0.0722425
DSTN	HCC	ANT	106.53	51.3912	-1.05167	0.0722664
PDIA6	HCC	ANT	27.0828	12.2343	-1.14645	0.0724171
SMG8	HCC	ANT	1.6906	0.520286	-1.70016	0.0724354
PERP	HCC	ANT	10.3711	4.61312	-1.16875	0.0724455
MTR	HCC	ANT	0.593918	0.196712	-1.59418	0.0724485
SP4	HCC	ANT	0.0607669	0	-1.79769e+308	0.0725702
C1D	HCC	ANT	6.50354	2.23302	-1.54223	0.0725735
ANKAR	HCC	ANT	0.0735977	0	-1.79769e+308	0.0725815
BASP1	HCC	ANT	0.326573	0	-1.79769e+308	0.0725815
HLF	HCC	ANT	0.0719389	0	-1.79769e+308	0.0725815
PRDM12	HCC	ANT	0.308221	0	-1.79769e+308	0.0725815
SYDE2	HCC	ANT	0.0804618	0	-1.79769e+308	0.0725815
PWWP2A	HCC	ANT	1.37666	0.347209	-1.9873	0.0726385
UBQLN1	HCC	ANT	15.1228	6.59936	-1.19633	0.0726681
MMADHC	HCC	ANT	36.2155	16.0948	-1.17001	0.072749
AGA	HCC	ANT	4.47087	1.46003	-1.61456	0.0728999
MBTD1	HCC	ANT	0.576084	0.156035	-1.8844	0.0731085
ZMIZ1	HCC	ANT	2.97678	1.19131	-1.3212	0.0731115
EIF2B1	HCC	ANT	46.8037	22.0813	-1.0838	0.0731247
CRIP1	HCC	ANT	591.235	293.32	-1.01125	0.0731804
SLC43A1	HCC	ANT	5.71653	14.38	1.33085	0.073394
PTGS2	HCC	ANT	1.28136	0.417484	-1.61789	0.0734357
ARMC8	HCC	ANT	4.32186	1.27884	-1.75682	0.0734391
PLEKHA1	HCC	ANT	2.22988	0.755032	-1.56235	0.0734432
C7orf44	HCC	ANT	57.6792	24.8599	-1.21423	0.073456
POLR3GL	HCC	ANT	17.9175	7.17589	-1.32014	0.0734637
CLK1	HCC	ANT	6.19177	2.12285	-1.54435	0.0737334
EHBP1	HCC	ANT	5.50151	2.36131	-1.22024	0.0737671
CDC23	HCC	ANT	2.49819	0.616769	-2.01808	0.0738457
GAB1	HCC	ANT	0.354597	0.0901282	-1.97613	0.0739068
SLC25A18	HCC	ANT	0.494316	0.0622232	-2.98991	0.0739242
SLC16A11	HCC	ANT	0.409312	2.12895	2.37887	0.0739615
MRPS36	HCC	ANT	4.80269	1.64192	-1.54846	0.0740014
HOXA13	HCC	ANT	0.388928	0.0489876	-2.98901	0.0740106
TMEM50A	HCC	ANT	18.8457	8.40539	-1.16485	0.0741896
RAD23B	HCC	ANT	17.7633	8.2608	-1.10454	0.0742854
NSMCE2	HCC	ANT	23.3665	10.0439	-1.21813	0.0744093
KIAA0825	HCC	ANT	0.142781	0.486676	1.76916	0.0745732
TMEM160	HCC	ANT	829.232	1596.23	0.944824	0.0748336
COL1A1	HCC	ANT	9.64888	4.29914	-1.16631	0.0748827
POPDC3	HCC	ANT	12.1078	4.61996	-1.38999	0.0749225
JPH1	HCC	ANT	0.898922	0.25454	-1.8203	0.0749302
CHST7	HCC	ANT	2.87747	0.738605	-1.96193	0.0749694
NUP160	HCC	ANT	1.25262	0.408188	-1.61764	0.0749782
MALT1	HCC	ANT	3.33409	1.35284	-1.30131	0.0753114
CYFIP2	HCC	ANT	0	0.0866153	1.79769e+308	0.0753258
STAG2	HCC	ANT	5.58366	2.29511	-1.28265	0.0753445
ZNF682	HCC	ANT	0	0.118693	1.79769e+308	0.0753732
GPHN	HCC	ANT	1.53904	0.457877	-1.749	0.075403
AKAP17A	HCC	ANT	3.48899	1.0772	-1.69552	0.0754259
ARID4B	HCC	ANT	0.630807	0.187371	-1.7513	0.075446
SIPA1L3	HCC	ANT	3.08984	1.23632	-1.32148	0.0754475
CLTC	HCC	ANT	17.3404	8.72418	-0.991047	0.0754906
NCOA4	HCC	ANT	8.74678	3.78971	-1.20666	0.0755283
GNA13	HCC	ANT	5.75597	2.50562	-1.19989	0.075547
ZNF22	HCC	ANT	3.71067	1.22441	-1.59959	0.0755843
C3orf17	HCC	ANT	4.68921	1.694	-1.46891	0.0757044
NIPSNAP3A	HCC	ANT	3.00766	0.878361	-1.77576	0.0757883
FAM198B	HCC	ANT	3.56035	1.40988	-1.33645	0.0758359
ADIPOR2	HCC	ANT	14.7826	6.76583	-1.12756	0.0759194
ZNF487P	HCC	ANT	0.425454	0.0543636	-2.96829	0.0760367
GFPT1	HCC	ANT	4.31412	1.91043	-1.17517	0.07604
OSGIN2	HCC	ANT	11.4166	5.16913	-1.14313	0.0760407
PKDCC	HCC	ANT	10.2089	3.97297	-1.36154	0.0760889
SGCE	HCC	ANT	4.32592	1.29581	-1.73915	0.0762305
DCAF16	HCC	ANT	2.46949	0.93081	-1.40765	0.0762772
UPB1	HCC	ANT	0.0892413	0.557202	2.64242	0.0763744
ARHGDIB	HCC	ANT	32.3707	14.1598	-1.19288	0.0763783
MYD88	HCC	ANT	14.8673	5.99551	-1.31019	0.0764266
MLH1	HCC	ANT	4.37438	1.4878	-1.5559	0.076461
ZZZ3	HCC	ANT	1.87117	0.672036	-1.47733	0.0766529
CAMK2G	HCC	ANT	4.08305	1.47071	-1.47313	0.0766803
2015-09-08	HCC	ANT	3.59115	1.17356	-1.61355	0.0767673
TMEM38B	HCC	ANT	0.945004	0.21754	-2.11904	0.0768304
C5orf43	HCC	ANT	7.35398	3.04917	-1.27011	0.076859
KIAA0907	HCC	ANT	4.55851	1.76291	-1.3706	0.0768622
TSPYL4	HCC	ANT	0.919883	0.25227	-1.86648	0.0768768
ARHGAP40	HCC	ANT	0	0.134868	1.79769e+308	0.0771719
ATP6V0D2	HCC	ANT	0	0.154791	1.79769e+308	0.0771719
TMEM59L	HCC	ANT	0	0.332123	1.79769e+308	0.0771719
TAF9	HCC	ANT	39.3708	13.0229	-1.59608	0.0772523
CASD1	HCC	ANT	1.08076	0.317056	-1.76923	0.0773445
STT3B	HCC	ANT	3.81754	1.34555	-1.50445	0.0775144
TMEM206	HCC	ANT	2.71831	0.828095	-1.71484	0.0775582
IRS1	HCC	ANT	2.73403	1.12638	-1.27934	0.0775698
HNRNPH3	HCC	ANT	17.0846	7.27331	-1.23201	0.0777009
PCDHB15	HCC	ANT	0.950586	0.209788	-2.17988	0.0777058
IKBIP	HCC	ANT	15.8087	5.31157	-1.57351	0.0778218
JKAMP	HCC	ANT	7.1663	2.78405	-1.36404	0.0778574
ABTB2	HCC	ANT	2.76412	0.991292	-1.47944	0.0778889
LNX2	HCC	ANT	0.5705	0.149562	-1.93148	0.0779036
CASK	HCC	ANT	5.07343	2.26533	-1.16324	0.0779053
GOLGA8A	HCC	ANT	1.25354	0.295128	-2.08659	0.0779901
PTGES3	HCC	ANT	120.238	62.1615	-0.951798	0.0781121
DDX17	HCC	ANT	7.69642	3.128	-1.29894	0.0781465
C12orf76	HCC	ANT	1.4439	0.376827	-1.93799	0.0781738
UCHL1	HCC	ANT	418.588	223.341	-0.906284	0.0781872
OSMR	HCC	ANT	3.39889	0.924069	-1.87899	0.0782263
ZNF17	HCC	ANT	1.20046	0.339532	-1.82197	0.0782457
B4GALT6	HCC	ANT	0.610817	0.165233	-1.88623	0.0783913
PSORS1C3	HCC	ANT	13.0484	34.4577	1.40095	0.078428
C5orf65	HCC	ANT	0.274288	0	-1.79769e+308	0.0785406
C8orf31	HCC	ANT	0.211784	0	-1.79769e+308	0.0785406
CCDC154	HCC	ANT	0.296812	0	-1.79769e+308	0.0785406
CDYL2	HCC	ANT	0.219471	0	-1.79769e+308	0.0785406
DOK2	HCC	ANT	0.350417	0	-1.79769e+308	0.0785406
FLJ30403	HCC	ANT	0.259637	0	-1.79769e+308	0.0785406
GPA33	HCC	ANT	0.154282	0	-1.79769e+308	0.0785406
GPR137C	HCC	ANT	0.0812277	0	-1.79769e+308	0.0785406
INTS4L1	HCC	ANT	0.13025	0	-1.79769e+308	0.0785406
LHX1	HCC	ANT	0.137638	0	-1.79769e+308	0.0785406
LRRC6	HCC	ANT	0.167694	0	-1.79769e+308	0.0785406
ZNF689	HCC	ANT	0.20044	0	-1.79769e+308	0.0785406
RARS2	HCC	ANT	10.6333	4.37821	-1.28018	0.0786134
NDC80	HCC	ANT	10.0243	4.27062	-1.23099	0.0786326
WIPI1	HCC	ANT	6.14537	2.26291	-1.44132	0.078795
PIK3C2G	HCC	ANT	0.118883	0.0154832	-2.94077	0.0787963
PAIP2	HCC	ANT	17.4797	7.39671	-1.24073	0.0788603
VPS26A	HCC	ANT	9.30396	3.76666	-1.30456	0.0788787
MIER1	HCC	ANT	2.30677	0.705059	-1.71006	0.0789745
LOC100506710	HCC	ANT	1.8233	0.637885	-1.51519	0.0790423
CDKN3	HCC	ANT	34.2597	13.8914	-1.30231	0.0790574
ALG14	HCC	ANT	10.2194	3.61125	-1.50074	0.0790875
ADAM1	HCC	ANT	0.38618	0.0669894	-2.52727	0.0791482
RBBP7	HCC	ANT	20.2892	8.97278	-1.17708	0.0792297
ABL1	HCC	ANT	7.36475	3.13941	-1.23015	0.0792733
ATP10A	HCC	ANT	0.788622	0.203756	-1.9525	0.0793871
ZNF283	HCC	ANT	0.255171	0.0336326	-2.92353	0.0794513
TMEM68	HCC	ANT	2.87208	0.583994	-2.29807	0.0794649
PHLDA1	HCC	ANT	17.9141	8.83831	-1.01925	0.0795424
M6PR	HCC	ANT	29.3865	12.7955	-1.19952	0.0795602
MANSC1	HCC	ANT	3.1803	1.08017	-1.5579	0.0796443
C12orf29	HCC	ANT	4.61911	1.38221	-1.74064	0.0796663
COX6A1	HCC	ANT	1597.25	864.767	-0.885205	0.0796873
ZNF823	HCC	ANT	0.722455	0.176112	-2.03641	0.0797042
PDS5B	HCC	ANT	0.566346	0.179408	-1.65844	0.0797231
MERTK	HCC	ANT	1.20692	0.361025	-1.74116	0.0797515
SLC35G1	HCC	ANT	0.404919	0	-1.79769e+308	0.0798398
ZUFSP	HCC	ANT	1.7898	0.545579	-1.71394	0.0798536
FLVCR2	HCC	ANT	0.488206	0.0684451	-2.83447	0.0798673
SNW1	HCC	ANT	13.7011	6.00883	-1.18913	0.0799208
CHM	HCC	ANT	0.542499	0.120648	-2.16882	0.0801177
QRICH1	HCC	ANT	14.3527	6.55201	-1.13131	0.0801201
FBF1	HCC	ANT	0.970287	0.260587	-1.89665	0.080169
PITPNB	HCC	ANT	13.2392	5.94644	-1.15472	0.0802752
SAT1	HCC	ANT	396.187	202.636	-0.967292	0.0802846
ARHGAP21	HCC	ANT	3.03312	1.29472	-1.22817	0.0803323
NOL8	HCC	ANT	5.18805	1.61233	-1.68604	0.0803578
TIA1	HCC	ANT	3.26374	1.31132	-1.31551	0.0803634
CCDC82	HCC	ANT	2.52158	0.889786	-1.5028	0.0804392
VPS4B	HCC	ANT	2.26369	0.812032	-1.47907	0.0804593
ARHGAP27	HCC	ANT	47.3527	107.045	1.17669	0.0805003
RARRES2	HCC	ANT	89.7064	184.87	1.04323	0.080525
PPP4R2	HCC	ANT	1.6224	0.415202	-1.96624	0.0805417
PLSCR4	HCC	ANT	0.724207	0.14591	-2.31132	0.0805677
SEL1L	HCC	ANT	2.80248	1.18817	-1.23796	0.0807619
IPO7	HCC	ANT	4.82735	2.11726	-1.18903	0.0808359
SP3	HCC	ANT	3.0546	1.23496	-1.30652	0.081009
RIN2	HCC	ANT	10.936	4.81127	-1.1846	0.081051
CELSR1	HCC	ANT	3.47966	1.47981	-1.23354	0.0812574
UBE2W	HCC	ANT	1.17351	0.373378	-1.65212	0.081285
FAM110B	HCC	ANT	1.80148	0.615805	-1.54863	0.0813087
DOCK4	HCC	ANT	0.947996	0.336873	-1.49267	0.0813474
GTF2IRD1	HCC	ANT	8.75145	3.46529	-1.33655	0.0813542
NPTN	HCC	ANT	9.88667	3.99209	-1.30834	0.0813646
POLR1B	HCC	ANT	2.06792	0.738385	-1.48573	0.0814056
CCDC109B	HCC	ANT	7.76598	2.79957	-1.47197	0.0814282
SPAST	HCC	ANT	1.03681	0.33143	-1.64537	0.08143
MYL12B	HCC	ANT	632.874	338.261	-0.903784	0.0814522
ASGR2	HCC	ANT	1.01013	5.09696	2.3351	0.0815664
GPD2	HCC	ANT	2.32385	0.874826	-1.40945	0.0816375
LRRC26	HCC	ANT	0	1.56193	1.79769e+308	0.0816528
CPA6	HCC	ANT	1.8893	0.540268	-1.8061	0.0818058
PHTF2	HCC	ANT	4.31579	1.82059	-1.24522	0.0818259
CTNNAL1	HCC	ANT	11.7714	5.18106	-1.18396	0.0819165
KLF2	HCC	ANT	69.2094	30.7908	-1.16847	0.0819333
MZT1	HCC	ANT	1.83306	0.571945	-1.68031	0.081995
BCL2A1	HCC	ANT	0.674905	0	-1.79769e+308	0.0820874
MAMDC2	HCC	ANT	0.124452	0	-1.79769e+308	0.0820874
LRP11	HCC	ANT	5.35606	2.0953	-1.35402	0.0820897
EBPL	HCC	ANT	24.7652	9.95743	-1.31447	0.0821822
NCEH1	HCC	ANT	1.68223	0.556796	-1.59515	0.0822411
MINK1	HCC	ANT	7.52627	2.64042	-1.51117	0.0822673
NANP	HCC	ANT	3.70166	1.47668	-1.32582	0.0823055
CPSF6	HCC	ANT	7.58812	3.51769	-1.10911	0.0823864
LMBR1	HCC	ANT	3.04897	1.205	-1.33929	0.0824244
GMFB	HCC	ANT	2.53655	0.960271	-1.40136	0.0824412
NUBP1	HCC	ANT	30.4905	13.2617	-1.20109	0.0824481
TM2D3	HCC	ANT	9.38445	3.32694	-1.49607	0.0825805
RAP1B	HCC	ANT	45.073	20.9479	-1.10546	0.082695
EPB41L5	HCC	ANT	2.18902	0.627223	-1.80323	0.0828645
YWHAZ	HCC	ANT	203.412	109.762	-0.890026	0.0830441
CEP95	HCC	ANT	8.89725	3.89997	-1.1899	0.0831112
CDX2	HCC	ANT	2.51527	0.766529	-1.7143	0.0831883
ATG5	HCC	ANT	4.34485	1.74624	-1.31505	0.0832066
AIM1	HCC	ANT	1.18583	0.438021	-1.43682	0.0833722
MSL2	HCC	ANT	2.25273	0.824566	-1.44997	0.0835828
GPR68	HCC	ANT	0.531536	0.0469737	-3.50024	0.0836335
DHX40	HCC	ANT	2.8003	1.03984	-1.42922	0.0836716
ATAD5	HCC	ANT	0.173019	0.0382373	-2.17788	0.0836938
INSL3	HCC	ANT	1.57427	0.208084	-2.91945	0.0837353
LMNB1	HCC	ANT	7.65607	2.78863	-1.45704	0.0838299
ZNF114	HCC	ANT	0.0194138	0.193453	3.31683	0.0838979
MLLT4	HCC	ANT	3.07023	1.20038	-1.35485	0.0839452
TMTC3	HCC	ANT	1.10964	0.414855	-1.41941	0.0839934
APPBP2	HCC	ANT	1.06532	0.377892	-1.49524	0.0839974
XRCC4	HCC	ANT	2.70685	0.829908	-1.70559	0.084266
ESCO1	HCC	ANT	1.21855	0.437884	-1.47655	0.0842843
TMED2	HCC	ANT	39.5806	19.1209	-1.04965	0.0842924
RAPGEF2	HCC	ANT	1.38084	0.515851	-1.42052	0.0842941
PIEZO2	HCC	ANT	0.168707	0.0375284	-2.16846	0.0843091
SDHB	HCC	ANT	72.5266	34.7309	-1.06229	0.0843094
HIGD1A	HCC	ANT	20.0072	9.07435	-1.14065	0.0843449
ZNF443	HCC	ANT	0.237713	0.0335704	-2.82396	0.0843943
RASSF2	HCC	ANT	0.0834836	0	-1.79769e+308	0.0843989
TARBP1	HCC	ANT	2.74745	1.05998	-1.37405	0.0844799
CDC7	HCC	ANT	2.35654	0.848856	-1.47308	0.0845644
SLCO2B1	HCC	ANT	5.17221	2.07755	-1.3159	0.0846523
STX10	HCC	ANT	50.2088	21.3508	-1.23365	0.0847021
CMYA5	HCC	ANT	0.0376112	0.00505202	-2.89623	0.0847492
ZKSCAN4	HCC	ANT	0.680758	0.146731	-2.21397	0.0848188
CXorf48	HCC	ANT	0.161509	0.978518	2.59898	0.0848242
CDK1	HCC	ANT	14.4789	5.65604	-1.35608	0.0848724
NSA2	HCC	ANT	45.4068	21.3625	-1.08783	0.084922
ZNF697	HCC	ANT	0.823774	0.238318	-1.78936	0.0850075
SCD	HCC	ANT	29.1793	14.9868	-0.961248	0.0850142
TPGS2	HCC	ANT	15.9683	6.78175	-1.23548	0.085106
MOCS2	HCC	ANT	8.11721	2.97113	-1.44997	0.0851313
SNX13	HCC	ANT	1.03029	0.368756	-1.48231	0.08524
DIMT1	HCC	ANT	4.95036	1.75157	-1.49888	0.0852551
DGKE	HCC	ANT	0.221359	0.0527865	-2.06815	0.0853665
BCAP29	HCC	ANT	6.18898	2.59293	-1.25512	0.0854272
KIAA1704	HCC	ANT	0.591337	0.105164	-2.49134	0.0855564
UFM1	HCC	ANT	3.67919	1.41413	-1.37948	0.085655
ANKRD42	HCC	ANT	0.106837	0	-1.79769e+308	0.0857839
ARAP2	HCC	ANT	0.0322954	0	-1.79769e+308	0.0857839
C4orf38	HCC	ANT	0.283009	0	-1.79769e+308	0.0857839
CCL2	HCC	ANT	0.493264	0	-1.79769e+308	0.0857839
CCR1	HCC	ANT	0.115531	0	-1.79769e+308	0.0857839
CDK8	HCC	ANT	0.160544	0	-1.79769e+308	0.0857839
FGF18	HCC	ANT	0.201555	0	-1.79769e+308	0.0857839
KIAA1107	HCC	ANT	0.0470179	0	-1.79769e+308	0.0857839
MEP1A	HCC	ANT	0.107627	0	-1.79769e+308	0.0857839
MYO1F	HCC	ANT	0.108153	0	-1.79769e+308	0.0857839
PLA2G4A	HCC	ANT	0.0899159	0	-1.79769e+308	0.0857839
SHH	HCC	ANT	0.469158	0	-1.79769e+308	0.0857839
XCL1	HCC	ANT	0.223945	0	-1.79769e+308	0.0857839
COX7A2L	HCC	ANT	92.0499	44.9158	-1.03519	0.0857861
UBQLN2	HCC	ANT	6.94819	2.94029	-1.24068	0.0858287
C11orf82	HCC	ANT	0.832661	0.246603	-1.75554	0.0858816
SMYD3	HCC	ANT	28.958	12.3796	-1.22599	0.0859724
UBE2E1	HCC	ANT	21.4614	9.36022	-1.19713	0.085976
EIF4A2	HCC	ANT	24.7708	6.87127	-1.84999	0.0859908
EXTL2	HCC	ANT	0.488008	0.0859541	-2.50527	0.0860307
ZXDC	HCC	ANT	5.65952	1.85337	-1.61053	0.0861252
CCDC132	HCC	ANT	0.678849	0.0726282	-3.22449	0.0862427
PDHB	HCC	ANT	30.2857	13.2929	-1.18798	0.0863137
SLC39A14	HCC	ANT	4.70815	1.88087	-1.32376	0.0863198
TMCO1	HCC	ANT	6.78267	3.06513	-1.14591	0.0863943
SEMA3A	HCC	ANT	1.6592	0.643172	-1.36721	0.0864962
KLHL24	HCC	ANT	0.680148	0.22765	-1.57903	0.0865473
SASS6	HCC	ANT	0.474111	0.124078	-1.93398	0.0868042
LOC283404	HCC	ANT	0.0656233	0.639579	3.28484	0.086939
C1orf174	HCC	ANT	8.38646	3.26228	-1.36218	0.0869402
C12orf35	HCC	ANT	1.90685	0.788214	-1.27453	0.0869802
GEM	HCC	ANT	0.739722	0.131308	-2.49402	0.0870032
JAG1	HCC	ANT	11.6151	5.53004	-1.07064	0.0870076
ARL5A	HCC	ANT	4.41468	1.66688	-1.40516	0.087031
C9orf21	HCC	ANT	9.17988	3.48477	-1.39741	0.0872188
LOC100507588	HCC	ANT	0.351741	2.41758	2.78098	0.0872411
PTK2	HCC	ANT	9.8967	4.15005	-1.25382	0.087406
CDK14	HCC	ANT	0.17572	0.0317533	-2.4683	0.0874131
PLK4	HCC	ANT	2.436	0.931781	-1.38645	0.0874251
S1PR4	HCC	ANT	0.0907445	0.881266	3.2797	0.0874347
ZNF26	HCC	ANT	4.50505	1.81802	-1.30918	0.0875269
RALGPS2	HCC	ANT	1.13394	0.392549	-1.53041	0.087529
PPIB	HCC	ANT	1146.99	2025.55	0.820455	0.0876312
KCTD13	HCC	ANT	17.6365	7.37509	-1.25783	0.0876652
DEXI	HCC	ANT	32.7832	14.3392	-1.19299	0.0877954
NXT1	HCC	ANT	62.4513	28.8414	-1.11459	0.0877996
NRBF2	HCC	ANT	3.81255	1.40195	-1.44332	0.0878014
CLIC2	HCC	ANT	3.88168	1.56559	-1.30997	0.0879478
NAA35	HCC	ANT	3.32438	1.23021	-1.43417	0.0879771
C1orf31	HCC	ANT	42.8212	16.9055	-1.34084	0.0879818
LOC220729	HCC	ANT	1.7912	0.484291	-1.88698	0.0880907
ZFP36L1	HCC	ANT	21.4822	10.2188	-1.07191	0.0881551
FKBP9	HCC	ANT	23.0718	11.111	-1.05414	0.0881917
ARFGEF1	HCC	ANT	3.14586	1.37707	-1.19186	0.0882295
C8orf83	HCC	ANT	1.78554	0.558504	-1.67672	0.0882353
LDLR	HCC	ANT	8.64356	3.81175	-1.18117	0.088255
CCL24	HCC	ANT	7.23599	1.30592	-2.47012	0.0882554
NCOA5	HCC	ANT	15.2423	6.97756	-1.12728	0.0882746
SERBP1	HCC	ANT	22.0915	10.8173	-1.03015	0.0883179
S1PR2	HCC	ANT	2.04963	5.21369	1.34694	0.0883467
WDR47	HCC	ANT	0.327991	0.0220362	-3.89571	0.0883477
BPGM	HCC	ANT	7.74897	3.02394	-1.35757	0.0883595
ARPC5	HCC	ANT	60.6481	30.9266	-0.971615	0.0884458
CCDC74A	HCC	ANT	13.5773	5.56698	-1.28623	0.0885981
PDE9A	HCC	ANT	1.56676	5.34901	1.77149	0.0887786
SF3B14	HCC	ANT	46.0153	20.2166	-1.18657	0.0889911
NDUFB3	HCC	ANT	77.3556	35.2716	-1.133	0.0890179
CBR4	HCC	ANT	1.7314	0.607917	-1.50999	0.0890488
CDK5R1	HCC	ANT	0.494534	0.111733	-2.14601	0.0890987
SELT	HCC	ANT	5.64224	2.40392	-1.23088	0.0891042
GLCCI1	HCC	ANT	1.02399	0.326374	-1.6496	0.0891474
RAB10	HCC	ANT	13.5006	6.29981	-1.09964	0.0891999
YPEL5	HCC	ANT	13.8132	5.92112	-1.2221	0.089225
GALNT7	HCC	ANT	2.3699	0.930098	-1.34937	0.0892361
IQCB1	HCC	ANT	3.64663	1.28659	-1.50301	0.089274
LOC154860	HCC	ANT	1.67769	0.456772	-1.87693	0.089281
LBR	HCC	ANT	7.5047	3.3052	-1.18306	0.0893552
ITFG1	HCC	ANT	6.65215	2.71813	-1.29121	0.0893604
ABCB10	HCC	ANT	1.43842	0.470582	-1.61197	0.0893711
PEA15	HCC	ANT	33.3494	16.5194	-1.0135	0.0893922
LACTB	HCC	ANT	8.07683	2.83489	-1.51049	0.0894709
LTBP4	HCC	ANT	48.1268	23.9465	-1.00703	0.0895655
NBPF14	HCC	ANT	0.749095	0.215895	-1.79482	0.0896644
ZNF229	HCC	ANT	0.852184	0.268367	-1.66696	0.0897431
DAPK1	HCC	ANT	3.70172	1.5479	-1.25788	0.0897842
SLBP	HCC	ANT	29.1484	13.654	-1.09409	0.0898042
ERLIN2	HCC	ANT	2.63887	1.05337	-1.32491	0.0898868
DPP6	HCC	ANT	0	0.10955	1.79769e+308	0.0899594
TMEM39A	HCC	ANT	4.00343	1.50737	-1.4092	0.0899825
APOBEC3B	HCC	ANT	22.4669	9.29963	-1.27256	0.0900016
B3GALNT1	HCC	ANT	2.28367	0.702521	-1.70074	0.0900286
LATS1	HCC	ANT	0.536285	0.150833	-1.83005	0.0900393
TANC1	HCC	ANT	1.36064	0.489268	-1.47558	0.0901056
ACTR6	HCC	ANT	4.4434	1.64801	-1.43094	0.0901737
C20orf72	HCC	ANT	6.31877	2.58923	-1.28712	0.0902438
GABBR2	HCC	ANT	0	0.048092	1.79769e+308	0.0903599
TMEM194A	HCC	ANT	2.30008	0.917585	-1.32577	0.0904008
LOC731275	HCC	ANT	0.081398	0	-1.79769e+308	0.0904535
DPY19L4	HCC	ANT	0.736541	0.242413	-1.6033	0.090466
KDM5D	HCC	ANT	1.0868	0.329294	-1.72264	0.0904938
VIM	HCC	ANT	8.48067	3.41298	-1.31315	0.0905526
TPMT	HCC	ANT	3.70897	1.50487	-1.30138	0.0906353
NAA30	HCC	ANT	1.43434	0.501941	-1.51479	0.0906557
AHCYL2	HCC	ANT	0.943839	0.221451	-2.09155	0.0907198
TCP1	HCC	ANT	41.7493	18.4447	-1.17854	0.0907378
HIST1H2AE	HCC	ANT	5.54467	18.0282	1.70108	0.0908343
ALDOB	HCC	ANT	0	0.100859	1.79769e+308	0.0908662
C9orf170	HCC	ANT	0	0.0596478	1.79769e+308	0.0908662
CLPSL2	HCC	ANT	0	1.36173	1.79769e+308	0.0908662
COL15A1	HCC	ANT	0	0.0514889	1.79769e+308	0.0908662
LOC100505782	HCC	ANT	0	0.120003	1.79769e+308	0.0908662
LOC729966	HCC	ANT	0	0.571233	1.79769e+308	0.0908662
LY6D	HCC	ANT	0	0.478768	1.79769e+308	0.0908662
MLIP	HCC	ANT	0	0.142894	1.79769e+308	0.0908662
MYH15	HCC	ANT	0	0.0295126	1.79769e+308	0.0908662
RASD2	HCC	ANT	0	0.118074	1.79769e+308	0.0908662
SLN	HCC	ANT	0	0.488726	1.79769e+308	0.0908662
ZSCAN4	HCC	ANT	0	0.114661	1.79769e+308	0.0908662
ZFY	HCC	ANT	0.202891	0.0169333	-3.58277	0.0908873
ABI1	HCC	ANT	2.08656	0.542959	-1.94221	0.0908982
STAM	HCC	ANT	1.57198	0.468882	-1.74529	0.0909378
TERF1	HCC	ANT	3.93738	1.25643	-1.64791	0.0909389
HMMR	HCC	ANT	0.420521	0.0824846	-2.34998	0.091013
FAM91A1	HCC	ANT	2.11192	0.829698	-1.34789	0.0910914
BTG3	HCC	ANT	4.33476	1.44999	-1.57991	0.0911416
KLHL28	HCC	ANT	0.221805	0.051127	-2.11714	0.0911587
SLC35F2	HCC	ANT	5.19305	2.09333	-1.31078	0.0911755
OXSR1	HCC	ANT	4.20702	1.78428	-1.23746	0.0912516
RAF1	HCC	ANT	21.5302	9.43128	-1.19083	0.0913031
MDM4	HCC	ANT	1.65349	0.593321	-1.47863	0.0913252
KDSR	HCC	ANT	4.71871	2.09014	-1.17479	0.0913432
AEBP1	HCC	ANT	0.126565	0	-1.79769e+308	0.0913674
C8orf42	HCC	ANT	0.176027	0	-1.79769e+308	0.0913674
SYT8	HCC	ANT	14.3444	32.5482	1.18209	0.0913914
NEK7	HCC	ANT	0.516942	0.13333	-1.955	0.0914021
PAQR9	HCC	ANT	1.2499	0.303551	-2.04181	0.0914206
MMP14	HCC	ANT	30.0571	14.9113	-1.0113	0.0914349
BTBD10	HCC	ANT	4.10469	1.5688	-1.38761	0.0914512
RNF44	HCC	ANT	4.33841	1.7647	-1.29774	0.0914775
CDK7	HCC	ANT	11.6804	4.96783	-1.23341	0.0915598
JARID2	HCC	ANT	1.24703	0.441039	-1.49952	0.0915617
PDE3B	HCC	ANT	0.915288	0.308368	-1.56957	0.0915688
CKAP2	HCC	ANT	1.21253	0.404215	-1.58482	0.0915761
RUVBL1	HCC	ANT	32.2522	15.2564	-1.07998	0.0916035
CENPH	HCC	ANT	9.59597	3.94166	-1.28363	0.0916356
NUDT9	HCC	ANT	4.37276	1.68552	-1.37535	0.0916412
[truncated: 21,327 more rows]
