# Supplementary material for: Human mesenchymal stem cells promote tumor growth via MAPK pathway and metastasis by epithelial mesenchymal transition and integrin α5 in hepatocellular carcinoma
Source: Cell Death Dis. 2019 May 29;10(6):425. doi: 10.1038/s41419-019-1622-1 (PMC6541606; doi:10.1038/s41419-019-1622-1)
Supplement: Supplementary file 6 — Table S2 [file 41419_2019_1622_MOESM6_ESM.xlsx]

## Sheet: Sheet1
Proliferation
gene_id	sample_1	sample_2	value_1	value_2	log2(fold_change)	p_value
CD24	HCC	ANT	34.4491	18.7267	-0.879369	0.000109593
ADM	HCC	ANT	7.18155	28.9946	2.01342	3.33868e-11
EGLN3	HCC	ANT	1.12202	6.45616	2.52458	3.09972e-10
IGFBP3	HCC	ANT	76.1944	154.071	1.01584	1.56503e-06
MATK	HCC	ANT	3.59628	12.4114	1.78709	1.43578e-07
PTGS1	HCC	ANT	0.832497	2.3862	1.5192	9.17562e-05
REG1A	HCC	ANT	77.5656	13.5141	-2.52096	0
STS	HCC	ANT	5.25116	10.4497	0.992747	1.33276e-05
ANXA1	HCC	ANT	166.467	23.2462	-2.84017	1.38085e-06
CAV2	HCC	ANT	511.847	135.248	-1.9201	9.13326e-05
CXCL5	HCC	ANT	10.7387	1.46383	-2.87499	0.000245752
NAMPT	HCC	ANT	29.8261	5.65495	-2.39899	5.60198e-05
PRDX3	HCC	ANT	30.8514	4.99075	-2.62801	0.000377313
SKAP2	HCC	ANT	2.82535	0.158148	-4.15909	4.23895e-05
Metastasis
RAP1A	HCC	ANT	4.47696	0.188162	-4.57247	0.000334766
SPP1	HCC	ANT	191.307	40.5474	-2.23821	0.000187264
TNC	HCC	ANT	0.819593	0.0614638	-3.7371	0.000582547
ITGA5	HCC	ANT	1.4797	3.67727	1.31333	5.50779e-05
CD24	HCC	ANT	34.4491	18.7267	-0.879369	0.000109593
CAV2	HCC	ANT	511.847	135.248	-1.9201	9.13326e-05
